# Supplementary material for: Bis(2,2′-bipyridyl-κ2 N,N′)(sulfato-κ2 O,O′)cobalt(II) ethane-1,2-diol monosolvate
Source: Acta Crystallogr Sect E Struct Rep Online. 2010 Dec 8;67(Pt 1):m43. doi: 10.1107/S1600536810050592 (PMC3050350; doi:10.1107/S1600536810050592)
Supplement: Supplementary file 1 [file e-67-00m43-sup1.cif]

##############################################################################
###                                                                        ###
###        Electronic paper (Acta Crystallographica Section E)             ###
###                                                                        ###
##############################################################################
#                                                                            #
# This CIF contains the data in a paper accepted for publication in Acta     #
# Crystallographica Section E. It conforms to the requirements of Notes      #
# for Authors for Section E, and has been peer reviewed under the auspices   #
# of the IUCr Commission on Journals.                                        #
#                                                                            #
# Full details of the Crystallographic Information File format               #
# are given in the paper "The Crystallographic Information File (CIF):       #
# a New Standard Archive File for Crystallography" by S. R. Hall, F. H.      #
# Allen and I. D. Brown [Acta Cryst. (1991), A47, 655-685].                  #
#                                                                            #
# The current version of the core CIF dictionary is obtainable from          #
# ftp://ftp.iucr.org/pub/cif_core.dic. The current version number is 2.4.    #
#                                                                            #
# Software is freely available for graphical display of the structure(s) in  #
# this CIF.  For information consult the CIF home page http://www.iucr.org/  #
# cif/home.html                                                              #
#                                                                            #
# This file may be used for bona fide research purposes within the           #
# scientific community so long as proper attribution is given to the journal # 
# article from which it was obtained.                                        #
#                                                                            #
##############################################################################
                                             
data_global
_audit_creation_method     'from SHELXL97 CIF and IUCr SHELXL97-template'
_journal_date_recd_electronic     2010-11-28
_journal_date_accepted     2010-12-02
_journal_name_full     'Acta Crystallographica, Section E'
_journal_year     2011
_journal_volume     67
_journal_issue      1
_journal_page_first     m43
_journal_page_last     m43
_journal_paper_category     QM
_journal_coeditor_code     BT5423
_publ_contact_author_name     'Dr. Kai-Long Zhong'
_publ_contact_author_address
;
Department of Applied Chemistry
Nanjing College of Chemical Technology
Nanjing, Jiangsu Province
People's Republic of China
;
_publ_contact_author_email     'zklong@tom.com'
_publ_contact_author_fax     '+86-025-58370621'
_publ_contact_author_phone     '+86-025-58371642'
_publ_section_title
;\
Bis(2,2'-bipyridyl-\k^2^<i>N</i>,<i>N</i>')(sulfato-\k^2^<i>O</i>,<i>O</i>')\
cobalt(II) ethane-1,2-diol monosolvate
;
loop_
    _publ_author_name
    _publ_author_address
    'Kai-Long Zhong'
;
Department of Applied Chemistry
Nanjing College of Chemical Technology
Nanjing 210048, People's Republic of China
;
    'Xian-Xiao Pan'
;
Department of Applied Chemistry
Nanjing College of Chemical Technology
Nanjing 210048, People's Republic of China
;
    'Guo-Qing Cao'
;
Department of Applied Chemistry
Nanjing College of Chemical Technology
Nanjing 210048, People's Republic of China
;
    'Lin Chen'
;
Department of Applied Chemistry
Nanjing College of Chemical Technology
Nanjing 210048, People's Republic of China
;
data_I
_audit_creation_method     SHELXL-97
_chemical_name_systematic
;
Bis(2,2'-bipyridyl-\k^2^<i>N</i>,<i>N</i>')(sulfato-
\k^2^<i>O</i>,<i>O</i>')cobalt(II) ethane-1,2-diol monosolvate
;
_chemical_name_common     ?
_chemical_formula_moiety     'C20 H16 Co N4 O4 S, C2 H6 O2'
_chemical_formula_sum     'C22 H22 Co N4 O6 S'
_chemical_formula_iupac     '[Co (S O4) (C10 H8 N2)2], C2 H6 O2'
_chemical_formula_weight     529.44
_chemical_melting_point     ?
_symmetry_cell_setting     monoclinic
_symmetry_space_group_name_H-M     'C 2/c'
_symmetry_space_group_name_Hall     '-C 2yc'
loop_
    _symmetry_equiv_pos_as_xyz
    'x, y, z'
    '-x, y, -z+1/2'
    'x+1/2, y+1/2, z'
    '-x+1/2, y+1/2, -z+1/2'
    '-x, -y, -z'
    'x, -y, z-1/2'
    '-x+1/2, -y+1/2, -z'
    'x+1/2, -y+1/2, z-1/2'
_cell_length_a     16.916(3)
_cell_length_b     11.913(2)
_cell_length_c     12.870(3)
_cell_angle_alpha     90.00
_cell_angle_beta     122.16(3)
_cell_angle_gamma     90.00
_cell_volume     2195.6(10)
_cell_formula_units_Z     4
_cell_measurement_reflns_used     4711
_cell_measurement_theta_min     3.2792
_cell_measurement_theta_max     27.4739
_cell_measurement_temperature     223.15
_exptl_crystal_description     'Block'
_exptl_crystal_colour     'Orange'
_exptl_crystal_size_max     0.25
_exptl_crystal_size_mid     0.20
_exptl_crystal_size_min     0.15
_exptl_crystal_density_diffrn     1.602
_exptl_crystal_density_meas     ?
_exptl_crystal_density_method     'not measured'
_exptl_crystal_F_000     1092
_exptl_absorpt_coefficient_mu     0.926
_exptl_absorpt_correction_type     multi-scan
_exptl_absorpt_process_details     '(REQAB; Jacobson, 1998)'
_exptl_absorpt_correction_T_min     0.8015
_exptl_absorpt_correction_T_max     0.8736
_exptl_special_details
;
;
_diffrn_ambient_temperature     223.15
_diffrn_radiation_type     MoK\a
_diffrn_radiation_wavelength     0.71073
_diffrn_radiation_source     'fine-focus sealed tube'
_diffrn_radiation_monochromator     'Graphite Monochromator'
_diffrn_measurement_device_type     'Rigaku Mercury CCD'
_diffrn_measurement_method     \w
_diffrn_detector_area_resol_mean     28.5714
_diffrn_reflns_number     6197
_diffrn_reflns_av_R_equivalents     0.0265
_diffrn_reflns_av_sigmaI/netI     0.0361
_diffrn_reflns_theta_min     3.36
_diffrn_reflns_theta_max     27.47
_diffrn_reflns_theta_full     27.47
_diffrn_measured_fraction_theta_max     0.992
_diffrn_measured_fraction_theta_full     0.992
_diffrn_reflns_limit_h_min     -21
_diffrn_reflns_limit_h_max     18
_diffrn_reflns_limit_k_min     -15
_diffrn_reflns_limit_k_max     12
_diffrn_reflns_limit_l_min     -12
_diffrn_reflns_limit_l_max     16
_diffrn_standards_number     0
_diffrn_standards_interval_count     .
_diffrn_standards_interval_time     .
_diffrn_standards_decay_%     ?
_refine_special_details
;
Refinement of <i>F</i>^2^ against ALL reflections. The weighted <i>R</i>-factor
<i>wR</i> and goodness of fit <i>S</i> are based on <i>F</i>^2^, conventional
<i>R</i>-factors <i>R</i> are based on <i>F</i>, with <i>F</i> set to zero for
negative <i>F</i>^2^. The threshold expression of <i>F</i>^2^ >
\s(<i>F</i>^2^) is used only for calculating <i>R</i>-factors(gt) <i>etc</i>.
and is not relevant to the choice of reflections for refinement.
<i>R</i>-factors based on <i>F</i>^2^ are statistically about twice as large
as those based on <i>F</i>, and <i>R</i>- factors based on ALL data will be
even larger.
;
_reflns_number_total     2509
_reflns_number_gt     2153
_reflns_threshold_expression     I>2\s(I)
_refine_ls_structure_factor_coef     Fsqd
_refine_ls_matrix_type     full
_refine_ls_R_factor_all     0.0484
_refine_ls_R_factor_gt     0.0368
_refine_ls_wR_factor_gt     0.0807
_refine_ls_wR_factor_ref     0.0854
_refine_ls_goodness_of_fit_ref     1.064
_refine_ls_restrained_S_all     1.064
_refine_ls_number_reflns     2509
_refine_ls_number_parameters     155
_refine_ls_number_restraints     0
_refine_ls_hydrogen_treatment     constr
_refine_ls_weighting_scheme     calc
_refine_ls_weighting_details
         'calc w=1/[\s^2^(Fo^2^)+(0.0420P)^2^+1.1555P] where P=(Fo^2^+2Fc^2^)/3'
_atom_sites_solution_hydrogens     geom
_atom_sites_solution_primary     direct
_atom_sites_solution_secondary     difmap
_refine_ls_shift/su_max     0.000
_refine_ls_shift/su_mean     0.000
_refine_diff_density_max     0.384
_refine_diff_density_min     -0.357
_refine_ls_extinction_method     none
_refine_ls_extinction_coef     ?
loop_
    _atom_type_symbol
    _atom_type_description
    _atom_type_scat_dispersion_real
    _atom_type_scat_dispersion_imag
    _atom_type_scat_source
    'C' 'C' 0.0033 0.0016
                         'International Tables Vol C Tables 4.2.6.8 and 6.1.1.4'
    'H' 'H' 0.0000 0.0000
                         'International Tables Vol C Tables 4.2.6.8 and 6.1.1.4'
    'Co' 'Co' 0.3494 0.9721
                         'International Tables Vol C Tables 4.2.6.8 and 6.1.1.4'
    'N' 'N' 0.0061 0.0033
                         'International Tables Vol C Tables 4.2.6.8 and 6.1.1.4'
    'O' 'O' 0.0106 0.0060
                         'International Tables Vol C Tables 4.2.6.8 and 6.1.1.4'
    'S' 'S' 0.1246 0.1234
                         'International Tables Vol C Tables 4.2.6.8 and 6.1.1.4'
_computing_data_collection     'CrystalClear (Rigaku, 2007)'
_computing_cell_refinement     'CrystalClear (Rigaku, 2007)'
_computing_data_reduction     'CrystalClear (Rigaku, 2007)'
_computing_structure_solution     'SHELXS97 (Sheldrick, 2008)'
_computing_structure_refinement     'SHELXL97 (Sheldrick, 2008)'
_computing_molecular_graphics     'XP in SHELXTL (Sheldrick, 2008)'
_computing_publication_material     'SHELXTL (Sheldrick, 2008)'
loop_
    _atom_site_type_symbol
    _atom_site_label
    _atom_site_fract_x
    _atom_site_fract_y
    _atom_site_fract_z
    _atom_site_U_iso_or_equiv
    _atom_site_adp_type
    _atom_site_calc_flag
    _atom_site_refinement_flags
    _atom_site_occupancy
    _atom_site_disorder_assembly
    _atom_site_disorder_group
    Co Co1 0.0000 0.19027(3) 0.2500 0.02208(12) Uani d S 1 . .
    S S1 0.0000 -0.03740(6) 0.2500 0.02590(17) Uani d S 1 . .
    O O2 0.06779(10) -0.10692(12) 0.24186(15) 0.0364(4) Uani d . 1 . .
    O O1 -0.04964(9) 0.04006(12) 0.14236(13) 0.0294(3) Uani d . 1 . .
    N N2 0.10048(11) 0.20811(14) 0.19955(16) 0.0252(4) Uani d . 1 . .
    N N1 0.09694(11) 0.30564(13) 0.38131(15) 0.0245(4) Uani d . 1 . .
    C C10 0.09756(15) 0.15529(18) 0.1057(2) 0.0301(5) Uani d . 1 . .
    H H10A 0.0499 0.1039 0.0605 0.036 Uiso calc R 1 . .
    C C8 0.23390(15) 0.2495(2) 0.1420(2) 0.0348(5) Uani d . 1 . .
    H H8A 0.2787 0.2634 0.1226 0.042 Uiso calc R 1 . .
    C C1 0.09295(15) 0.34961(19) 0.4742(2) 0.0313(5) Uani d . 1 . .
    H H1A 0.0431 0.3300 0.4820 0.038 Uiso calc R 1 . .
    C C6 0.17071(13) 0.28155(16) 0.26698(19) 0.0246(4) Uani d . 1 . .
    C C3 0.23441(15) 0.45087(18) 0.5493(2) 0.0321(5) Uani d . 1 . .
    H H3A 0.2806 0.4992 0.6057 0.038 Uiso calc R 1 . .
    C C9 0.16241(16) 0.17394(19) 0.0733(2) 0.0334(5) Uani d . 1 . .
    H H9A 0.1581 0.1367 0.0069 0.040 Uiso calc R 1 . .
    C C4 0.23959(14) 0.40584(17) 0.45416(19) 0.0284(4) Uani d . 1 . .
    H H4A 0.2896 0.4236 0.4460 0.034 Uiso calc R 1 . .
    C C5 0.16990(13) 0.33406(16) 0.37080(18) 0.0231(4) Uani d . 1 . .
    C C7 0.23820(15) 0.30389(18) 0.2396(2) 0.0301(5) Uani d . 1 . .
    H H7A 0.2858 0.3550 0.2864 0.036 Uiso calc R 1 . .
    C C2 0.15949(16) 0.42283(19) 0.5591(2) 0.0335(5) Uani d . 1 . .
    H H2A 0.1538 0.4526 0.6216 0.040 Uiso calc R 1 . .
    O O3 0.01928(16) -0.32127(14) 0.14765(18) 0.0554(5) Uani d . 1 . .
    H H3 0.0241 -0.2604 0.1804 0.083 Uiso calc R 1 . .
    C C11 0.03386(18) -0.4076(2) 0.2296(3) 0.0446(6) Uani d . 1 . .
    H H11A 0.0966 -0.4010 0.3013 0.054 Uiso calc R 1 . .
    H H11B 0.0297 -0.4790 0.1908 0.054 Uiso calc R 1 . .
loop_
    _atom_site_aniso_label
    _atom_site_aniso_U_11
    _atom_site_aniso_U_22
    _atom_site_aniso_U_33
    _atom_site_aniso_U_12
    _atom_site_aniso_U_13
    _atom_site_aniso_U_23
    Co1 0.0199(2) 0.0207(2) 0.0263(2) 0.000 0.01267(16) 0.000
    S1 0.0213(3) 0.0204(3) 0.0355(4) 0.000 0.0148(3) 0.000
    O2 0.0300(8) 0.0279(8) 0.0558(10) 0.0043(7) 0.0258(7) -0.0023(7)
    O1 0.0258(7) 0.0271(7) 0.0308(8) 0.0010(6) 0.0120(6) 0.0008(6)
    N2 0.0231(8) 0.0252(9) 0.0274(9) -0.0002(7) 0.0136(7) -0.0020(7)
    N1 0.0232(8) 0.0244(9) 0.0270(9) -0.0012(7) 0.0140(7) 0.0004(7)
    C10 0.0299(10) 0.0289(10) 0.0334(11) -0.0024(9) 0.0181(9) -0.0054(9)
    C8 0.0318(11) 0.0389(13) 0.0410(13) 0.0008(10) 0.0242(10) 0.0046(10)
    C1 0.0309(11) 0.0347(11) 0.0307(11) -0.0035(10) 0.0181(9) -0.0023(9)
    C6 0.0231(9) 0.0210(9) 0.0288(10) 0.0020(8) 0.0133(8) 0.0042(8)
    C3 0.0301(11) 0.0273(11) 0.0299(11) -0.0039(9) 0.0100(9) -0.0040(9)
    C9 0.0371(11) 0.0351(12) 0.0361(12) 0.0033(10) 0.0249(10) -0.0014(10)
    C4 0.0250(10) 0.0259(10) 0.0316(11) -0.0029(9) 0.0133(9) 0.0003(9)
    C5 0.0225(9) 0.0200(9) 0.0251(10) 0.0022(8) 0.0116(8) 0.0038(7)
    C7 0.0257(10) 0.0318(11) 0.0349(12) -0.0051(9) 0.0175(9) 0.0008(9)
    C2 0.0371(11) 0.0348(12) 0.0279(11) -0.0034(10) 0.0169(9) -0.0053(9)
    O3 0.0969(16) 0.0373(10) 0.0538(12) -0.0015(10) 0.0548(12) -0.0044(9)
    C11 0.0522(15) 0.0301(12) 0.0563(16) 0.0035(11) 0.0320(13) -0.0021(11)
_geom_special_details
;
All e.s.d.'s (except the e.s.d. in the dihedral angle between two l.s. planes)
are estimated using the full covariance matrix. The cell e.s.d.'s are taken
into account individually in the estimation of e.s.d.'s in distances, angles
and torsion angles; correlations between e.s.d.'s in cell parameters are only
used when they are defined by crystal symmetry. An approximate (isotropic)
treatment of cell e.s.d.'s is used for estimating e.s.d.'s involving l.s.
planes.
;
loop_
    _geom_bond_atom_site_label_1
    _geom_bond_atom_site_label_2
    _geom_bond_site_symmetry_2
    _geom_bond_distance
    _geom_bond_publ_flag
    Co1 N1 . 2.1175(18) y
    Co1 N1 2 2.1175(18) ?
    Co1 N2 2 2.1285(17) ?
    Co1 N2 . 2.1285(17) y
    Co1 O1 . 2.1420(15) y
    Co1 O1 2 2.1420(15) ?
    Co1 S1 . 2.7122(9) ?
    S1 O2 2 1.4629(15) ?
    S1 O2 . 1.4629(15) y
    S1 O1 2 1.4958(15) ?
    S1 O1 . 1.4958(15) y
    N2 C10 . 1.339(3) ?
    N2 C6 . 1.354(3) ?
    N1 C1 . 1.339(3) ?
    N1 C5 . 1.354(3) ?
    C10 C9 . 1.384(3) ?
    C10 H10A . 0.9300 ?
    C8 C7 . 1.380(3) ?
    C8 C9 . 1.384(3) ?
    C8 H8A . 0.9300 ?
    C1 C2 . 1.383(3) ?
    C1 H1A . 0.9300 ?
    C6 C7 . 1.388(3) ?
    C6 C5 . 1.482(3) ?
    C3 C2 . 1.380(3) ?
    C3 C4 . 1.382(3) ?
    C3 H3A . 0.9300 ?
    C9 H9A . 0.9300 ?
    C4 C5 . 1.388(3) ?
    C4 H4A . 0.9300 ?
    C7 H7A . 0.9300 ?
    C2 H2A . 0.9300 ?
    O3 C11 . 1.398(3) ?
    O3 H3 . 0.8200 ?
    C11 C11 2 1.492(5) ?
    C11 H11A . 0.9700 ?
    C11 H11B . 0.9700 ?
loop_
    _geom_angle_atom_site_label_1
    _geom_angle_atom_site_label_2
    _geom_angle_atom_site_label_3
    _geom_angle_site_symmetry_1
    _geom_angle_site_symmetry_3
    _geom_angle
    _geom_angle_publ_flag
    N1 Co1 N1 . 2 99.06(9) ?
    N1 Co1 N2 . 2 95.55(7) ?
    N1 Co1 N2 2 2 76.92(7) ?
    N1 Co1 N2 . . 76.92(7) y
    N1 Co1 N2 2 . 95.55(7) ?
    N2 Co1 N2 2 . 168.54(9) ?
    N1 Co1 O1 . . 158.26(6) ?
    N1 Co1 O1 2 . 98.95(6) ?
    N2 Co1 O1 2 . 100.31(6) ?
    N2 Co1 O1 . . 89.31(6) ?
    N1 Co1 O1 . 2 98.95(6) ?
    N1 Co1 O1 2 2 158.26(6) ?
    N2 Co1 O1 2 2 89.31(6) ?
    N2 Co1 O1 . 2 100.31(6) ?
    O1 Co1 O1 . 2 66.68(8) y
    N1 Co1 S1 . . 130.47(5) ?
    N1 Co1 S1 2 . 130.47(5) ?
    N2 Co1 S1 2 . 95.73(5) ?
    N2 Co1 S1 . . 95.73(5) ?
    O1 Co1 S1 . . 33.34(4) ?
    O1 Co1 S1 2 . 33.34(4) ?
    O2 S1 O2 2 . 111.03(13) y
    O2 S1 O1 2 2 110.97(9) ?
    O2 S1 O1 . 2 109.91(8) ?
    O2 S1 O1 2 . 109.91(8) ?
    O2 S1 O1 . . 110.97(9) y
    O1 S1 O1 2 . 103.82(12) y
    O2 S1 Co1 2 . 124.48(6) ?
    O2 S1 Co1 . . 124.48(6) ?
    O1 S1 Co1 2 . 51.91(6) ?
    O1 S1 Co1 . . 51.91(6) ?
    S1 O1 Co1 . . 94.75(8) ?
    C10 N2 C6 . . 118.71(18) ?
    C10 N2 Co1 . . 125.17(14) ?
    C6 N2 Co1 . . 116.09(13) ?
    C1 N1 C5 . . 118.22(17) ?
    C1 N1 Co1 . . 125.50(14) ?
    C5 N1 Co1 . . 116.26(13) ?
    N2 C10 C9 . . 122.8(2) ?
    N2 C10 H10A . . 118.6 ?
    C9 C10 H10A . . 118.6 ?
    C7 C8 C9 . . 119.5(2) ?
    C7 C8 H8A . . 120.3 ?
    C9 C8 H8A . . 120.3 ?
    N1 C1 C2 . . 123.0(2) ?
    N1 C1 H1A . . 118.5 ?
    C2 C1 H1A . . 118.5 ?
    N2 C6 C7 . . 121.38(19) ?
    N2 C6 C5 . . 115.13(17) ?
    C7 C6 C5 . . 123.48(18) ?
    C2 C3 C4 . . 118.8(2) ?
    C2 C3 H3A . . 120.6 ?
    C4 C3 H3A . . 120.6 ?
    C10 C9 C8 . . 118.3(2) ?
    C10 C9 H9A . . 120.8 ?
    C8 C9 H9A . . 120.8 ?
    C3 C4 C5 . . 119.7(2) ?
    C3 C4 H4A . . 120.1 ?
    C5 C4 H4A . . 120.1 ?
    N1 C5 C4 . . 121.42(18) ?
    N1 C5 C6 . . 115.52(17) ?
    C4 C5 C6 . . 123.05(18) ?
    C8 C7 C6 . . 119.3(2) ?
    C8 C7 H7A . . 120.4 ?
    C6 C7 H7A . . 120.4 ?
    C3 C2 C1 . . 118.8(2) ?
    C3 C2 H2A . . 120.6 ?
    C1 C2 H2A . . 120.6 ?
    C11 O3 H3 . . 109.5 ?
    O3 C11 C11 . 2 113.9(2) ?
    O3 C11 H11A . . 108.8 ?
    C11 C11 H11A 2 . 108.8 ?
    O3 C11 H11B . . 108.8 ?
    C11 C11 H11B 2 . 108.8 ?
    H11A C11 H11B . . 107.7 ?
loop_
    _geom_torsion_atom_site_label_1
    _geom_torsion_atom_site_label_2
    _geom_torsion_atom_site_label_3
    _geom_torsion_atom_site_label_4
    _geom_torsion_site_symmetry_1
    _geom_torsion_site_symmetry_2
    _geom_torsion_site_symmetry_3
    _geom_torsion_site_symmetry_4
    _geom_torsion
    _geom_torsion_publ_flag
    N1 Co1 S1 O2 . . . 2 113.14(10) ?
    N1 Co1 S1 O2 2 . . 2 -66.86(10) ?
    N2 Co1 S1 O2 2 . . 2 10.83(9) ?
    N2 Co1 S1 O2 . . . 2 -169.17(9) ?
    O1 Co1 S1 O2 . . . 2 -89.23(11) ?
    O1 Co1 S1 O2 2 . . 2 90.77(11) ?
    N1 Co1 S1 O2 . . . . -66.86(10) ?
    N1 Co1 S1 O2 2 . . . 113.14(10) ?
    N2 Co1 S1 O2 2 . . . -169.17(9) ?
    N2 Co1 S1 O2 . . . . 10.83(9) ?
    O1 Co1 S1 O2 . . . . 90.77(11) ?
    O1 Co1 S1 O2 2 . . . -89.23(11) ?
    N1 Co1 S1 O1 . . . 2 22.38(9) ?
    N1 Co1 S1 O1 2 . . 2 -157.62(9) ?
    N2 Co1 S1 O1 2 . . 2 -79.94(9) ?
    N2 Co1 S1 O1 . . . 2 100.06(9) ?
    O1 Co1 S1 O1 . . . 2 180.0 ?
    N1 Co1 S1 O1 . . . . -157.62(9) ?
    N1 Co1 S1 O1 2 . . . 22.38(9) ?
    N2 Co1 S1 O1 2 . . . 100.06(9) ?
    N2 Co1 S1 O1 . . . . -79.94(9) ?
    O1 Co1 S1 O1 2 . . . 180.0 ?
    O2 S1 O1 Co1 2 . . . 118.76(8) ?
    O2 S1 O1 Co1 . . . . -118.03(8) ?
    O1 S1 O1 Co1 2 . . . 0.0 ?
    N1 Co1 O1 S1 . . . . 51.43(19) ?
    N1 Co1 O1 S1 2 . . . -162.95(7) ?
    N2 Co1 O1 S1 2 . . . -84.73(8) ?
    N2 Co1 O1 S1 . . . . 101.54(8) ?
    O1 Co1 O1 S1 2 . . . 0.0 ?
    N1 Co1 N2 C10 . . . . 179.84(18) ?
    N1 Co1 N2 C10 2 . . . -82.12(18) ?
    N2 Co1 N2 C10 2 . . . -130.43(17) ?
    O1 Co1 N2 C10 . . . . 16.80(17) ?
    O1 Co1 N2 C10 2 . . . 82.94(18) ?
    S1 Co1 N2 C10 . . . . 49.57(17) ?
    N1 Co1 N2 C6 . . . . -2.12(13) ?
    N1 Co1 N2 C6 2 . . . 95.92(14) ?
    N2 Co1 N2 C6 2 . . . 47.61(13) ?
    O1 Co1 N2 C6 . . . . -165.15(14) ?
    O1 Co1 N2 C6 2 . . . -99.02(14) ?
    S1 Co1 N2 C6 . . . . -132.39(13) ?
    N1 Co1 N1 C1 2 . . . 88.69(17) ?
    N2 Co1 N1 C1 2 . . . 11.08(18) ?
    N2 Co1 N1 C1 . . . . -177.68(18) ?
    O1 Co1 N1 C1 . . . . -125.71(19) ?
    O1 Co1 N1 C1 2 . . . -79.09(18) ?
    S1 Co1 N1 C1 . . . . -91.31(17) ?
    N1 Co1 N1 C5 2 . . . -93.12(14) ?
    N2 Co1 N1 C5 2 . . . -170.72(14) ?
    N2 Co1 N1 C5 . . . . 0.52(13) ?
    O1 Co1 N1 C5 . . . . 52.5(2) ?
    O1 Co1 N1 C5 2 . . . 99.11(14) ?
    S1 Co1 N1 C5 . . . . 86.88(14) ?
    C6 N2 C10 C9 . . . . -1.1(3) ?
    Co1 N2 C10 C9 . . . . 176.85(16) ?
    C5 N1 C1 C2 . . . . 0.3(3) ?
    Co1 N1 C1 C2 . . . . 178.49(16) ?
    C10 N2 C6 C7 . . . . 0.9(3) ?
    Co1 N2 C6 C7 . . . . -177.24(16) ?
    C10 N2 C6 C5 . . . . -178.55(18) ?
    Co1 N2 C6 C5 . . . . 3.3(2) ?
    N2 C10 C9 C8 . . . . 0.8(3) ?
    C7 C8 C9 C10 . . . . -0.3(3) ?
    C2 C3 C4 C5 . . . . 0.1(3) ?
    C1 N1 C5 C4 . . . . 0.6(3) ?
    Co1 N1 C5 C4 . . . . -177.70(14) ?
    C1 N1 C5 C6 . . . . 179.33(18) ?
    Co1 N1 C5 C6 . . . . 1.0(2) ?
    C3 C4 C5 N1 . . . . -0.9(3) ?
    C3 C4 C5 C6 . . . . -179.46(19) ?
    N2 C6 C5 N1 . . . . -2.8(3) ?
    C7 C6 C5 N1 . . . . 177.70(18) ?
    N2 C6 C5 C4 . . . . 175.85(17) ?
    C7 C6 C5 C4 . . . . -3.6(3) ?
    C9 C8 C7 C6 . . . . 0.1(3) ?
    N2 C6 C7 C8 . . . . -0.4(3) ?
    C5 C6 C7 C8 . . . . 179.00(19) ?
    C4 C3 C2 C1 . . . . 0.8(3) ?
    N1 C1 C2 C3 . . . . -1.0(3) ?
loop_
    _geom_hbond_atom_site_label_D
    _geom_hbond_atom_site_label_H
    _geom_hbond_atom_site_label_A
    _geom_hbond_site_symmetry_A
    _geom_hbond_distance_DH
    _geom_hbond_distance_HA
    _geom_hbond_distance_DA
    _geom_hbond_angle_DHA
    O3 H3 O2 . 0.82 1.97 2.758(2) 159.8
