# Supplementary material for: Bis(2,2′-bipyridyl-κ2 N,N′)(sulfato-κ2 O,O′)cobalt(II) ethane-1,2-diol monosolvate
Source: Acta Crystallogr Sect E Struct Rep Online. 2010 Dec 8;67(Pt 1):m43. doi: 10.1107/S1600536810050592 (PMC3050350; doi:10.1107/S1600536810050592)
Supplement: Supplementary file 2 [file e-67-00m43-Isup2.hkl]

# 
# h,k,l, Fc-squared, Fo-squared, sigma(Fo-squared) and status flag 
# 
data_I
_shelx_title ' p in  C2/c' 
_shelx_refln_list_code          4 
_shelx_F_calc_maximum      284.38 
_exptl_crystal_F_000      1091.78 
_reflns_d_resolution_high  0.7703 
 
loop_ 
 _symmetry_equiv_pos_as_xyz 
 'x, y, z' 
 '-x, y, -z+1/2' 
 'x+1/2, y+1/2, z' 
 '-x+1/2, y+1/2, -z+1/2' 
 '-x, -y, -z' 
 'x, -y, z-1/2' 
 '-x+1/2, -y+1/2, -z' 
 'x+1/2, -y+1/2, z-1/2' 
 
_cell_length_a    16.9160 
_cell_length_b    11.9130 
_cell_length_c    12.8700 
_cell_angle_alpha  90.000 
_cell_angle_beta  122.160 
_cell_angle_gamma  90.000 
 
_shelx_F_squared_multiplier     1.000 
 
loop_ 
 _refln_index_h 
 _refln_index_k 
 _refln_index_l 
 _refln_F_squared_calc 
 _refln_F_squared_meas 
 _refln_F_squared_sigma 
 _refln_observed_status 
   4   0   0    28890.88    27849.44    216.91 o 
   6   0   0      349.17      249.84     17.97 o 
   8   0   0     8368.50     7948.59     96.24 o 
  10   0   0     2108.48     2077.13     49.75 o 
  12   0   0    17745.12    19074.35    354.15 o 
  14   0   0       74.13       85.24     26.57 o 
  16   0   0      274.29      323.33     51.56 o 
  18   0   0     3012.89     2880.84     93.10 o 
   3   1   0    18327.41    18839.74    177.66 o 
   5   1   0       56.66       38.53      8.91 o 
   7   1   0      231.07      192.15     14.01 o 
   9   1   0      166.43      128.16     15.11 o 
  11   1   0     1482.34     1514.25     39.09 o 
  13   1   0      236.69      206.77     17.50 o 
  15   1   0     3652.93     3684.01     94.46 o 
  17   1   0      415.21      435.30     33.88 o 
   0   2   0    27433.46    22825.34   1034.26 o 
   2   2   0      437.99      373.60     20.22 o 
   4   2   0     1383.59     1343.09     18.95 o 
   6   2   0      231.87      208.74     21.34 o 
   8   2   0     2653.37     2452.49     33.29 o 
  10   2   0     4246.64     4174.40     52.60 o 
  12   2   0     2875.60     2972.34     60.10 o 
  14   2   0      258.12      269.21     19.52 o 
  16   2   0      134.47       57.40     17.36 o 
  18   2   0       98.38       79.01     34.40 o 
   1   3   0     1248.90     1274.90     34.45 o 
   3   3   0       73.51       44.86      9.86 o 
   5   3   0       39.76       66.51     11.90 o 
   7   3   0     1331.98     1333.70     23.79 o 
   9   3   0     1573.08     1608.57     28.30 o 
  11   3   0      480.51      471.62     22.73 o 
  13   3   0      606.09      601.57     37.61 o 
  15   3   0      752.12      741.09     44.93 o 
  17   3   0       16.81       60.16     49.31 o 
   0   4   0      678.86      657.07     28.37 o 
   2   4   0      718.95      696.95     17.80 o 
   4   4   0     4359.96     4380.53     33.89 o 
   6   4   0      864.70      735.70     15.84 o 
   8   4   0     1861.20     1705.92     64.57 o 
  10   4   0      233.79      199.17     14.80 o 
  12   4   0        0.14       15.35     12.72 o 
  14   4   0       43.44       45.10     11.22 o 
  16   4   0      164.09      196.02     51.59 o 
   1   5   0     3284.34     3000.31     37.40 o 
   3   5   0     4477.00     4401.50     51.83 o 
   5   5   0     5163.06     4924.48     46.82 o 
   7   5   0     7400.57     7260.71     61.08 o 
   9   5   0     4222.29     4396.72     35.32 o 
  11   5   0     1037.38     1023.13     38.24 o 
  13   5   0      801.18      789.78     22.25 o 
  15   5   0      548.52      494.74     64.65 o 
  17   5   0      287.25      350.87     57.46 o 
   0   6   0     4357.19     4411.67     61.58 o 
   2   6   0     7971.99     8350.44     62.19 o 
   4   6   0       12.84       51.27     12.89 o 
   6   6   0     4068.28     4323.18     42.26 o 
   8   6   0     1113.17     1092.06     73.22 o 
  10   6   0     4859.08     5095.58    168.84 o 
  12   6   0     1249.85     1354.70     90.89 o 
  14   6   0      114.15      208.45     59.33 o 
  16   6   0        5.18       67.27     55.53 o 
   1   7   0      340.00      307.11     18.79 o 
   3   7   0     3577.51     3698.67     52.91 o 
   5   7   0        3.89       13.14     10.18 o 
   7   7   0      343.14      297.85     21.04 o 
   9   7   0      740.81      665.89     79.01 o 
  11   7   0      930.44      856.58     74.87 o 
  13   7   0        1.50       39.78     46.34 o 
  15   7   0      831.92      816.18     76.53 o 
   0   8   0    18546.70    19453.96    215.13 o 
   2   8   0     4331.88     4189.76     61.10 o 
   4   8   0     3051.76     2923.46     43.91 o 
   6   8   0     4748.94     4732.65     80.33 o 
   8   8   0     3609.37     3898.21    132.54 o 
  10   8   0     1574.52     1816.29    102.91 o 
  12   8   0     2413.19     2497.03    155.27 o 
  14   8   0      137.21      237.11     55.46 o 
   1   9   0       47.22       37.72     17.66 o 
   3   9   0      342.35      356.88     25.64 o 
   5   9   0      923.18      987.57     82.33 o 
   7   9   0     1044.47     1022.15     24.74 o 
   9   9   0       35.11       24.04     45.03 o 
  11   9   0       97.04      179.44     64.37 o 
  13   9   0        7.10       -1.38     44.07 o 
  15   9   0       53.81       67.34     59.19 o 
   0  10   0     1267.48     1279.69     68.48 o 
   2  10   0      913.55      870.19     44.73 o 
   4  10   0      291.44      272.56     28.66 o 
   6  10   0       48.04       46.43     16.05 o 
   8  10   0      303.95      278.48     50.40 o 
  10  10   0      223.14      242.43     64.23 o 
  12  10   0      304.23      336.50     72.94 o 
  14  10   0       22.86       77.43     55.67 o 
   1  11   0      235.17      164.88     22.97 o 
   3  11   0      105.26       85.78     25.53 o 
   5  11   0       67.31      107.79     25.35 o 
   7  11   0      137.51      139.90     14.47 o 
   9  11   0       14.87       48.49     67.07 o 
  11  11   0      324.31      272.13     50.70 o 
  13  11   0      252.60      259.83     67.34 o 
   0  12   0      305.53      209.38     43.24 o 
   2  12   0     1121.03     1117.78     66.45 o 
   4  12   0      412.26      397.31     52.64 o 
   6  12   0        2.79       24.88     21.83 o 
   8  12   0      251.38      317.71     70.86 o 
  10  12   0      484.54      563.18     76.60 o 
   1  13   0     3505.53     3510.24     94.69 o 
   3  13   0     1661.34     1717.01     61.21 o 
   5  13   0     2113.78     2203.76     61.99 o 
   7  13   0     1653.95     1675.39    101.25 o 
   9  13   0       13.59       38.13     46.69 o 
   0  14   0     1953.29     2129.86     95.04 o 
   2  14   0     1160.05     1207.21     53.88 o 
   4  14   0     2446.59     2488.07     66.44 o 
   6  14   0      362.53      395.83     66.86 o 
   1  15   0       23.32       16.50     24.91 o 
 -19   1   1      343.55      348.04     56.91 o 
 -17   1   1     1160.15     1183.28     61.09 o 
 -15   1   1      552.98      529.13     35.42 o 
 -13   1   1     3420.70     3582.72     54.17 o 
 -11   1   1     4742.30     4885.35     55.84 o 
  -9   1   1     5938.98     6021.65     81.58 o 
  -7   1   1     2868.12     2790.84     39.17 o 
  -5   1   1     2717.84     2810.16     30.12 o 
  -3   1   1     3038.41     2829.57     45.13 o 
   1   1   1     6005.94     5794.51     80.03 o 
   3   1   1    11782.12    12207.34     95.50 o 
   5   1   1       10.95       17.82     10.88 o 
   7   1   1      834.78      801.89     26.69 o 
   9   1   1     4194.20     4264.13     51.44 o 
  11   1   1     3689.04     3865.55     81.07 o 
  13   1   1      670.17      651.67     25.14 o 
  15   1   1      341.75      332.63     26.10 o 
  17   1   1      887.20      928.35     64.79 o 
 -18   2   1      198.74      305.07     52.01 o 
 -16   2   1      188.75      171.54     35.71 o 
 -14   2   1     1930.98     1984.70     38.78 o 
 -12   2   1      294.09      282.77     22.68 o 
 -10   2   1     2035.95     1973.49     38.46 o 
  -8   2   1     4941.73     5202.43     48.11 o 
  -6   2   1     9884.22    10063.73     81.03 o 
  -4   2   1     4572.32     4980.73     77.57 o 
  -2   2   1     1230.34     1133.13     16.43 o 
   0   2   1     3655.94     3378.30     40.76 o 
   4   2   1     1186.59     1006.66     19.44 o 
   6   2   1     2991.07     2855.22     32.64 o 
   8   2   1     1399.61     1468.09     28.78 o 
  10   2   1      433.28      471.88     25.01 o 
  12   2   1       17.51       43.37     15.21 o 
  14   2   1     1976.04     1951.55     43.56 o 
  16   2   1      329.92      283.24     42.03 o 
 -17   3   1     1050.26     1005.57     72.38 o 
 -15   3   1      105.65      103.02     15.73 o 
 -13   3   1     2085.88     2097.43     38.25 o 
 -11   3   1     5969.81     5941.85     57.82 o 
  -9   3   1      187.16      202.34     15.17 o 
  -7   3   1     1354.44     1294.20     16.36 o 
  -5   3   1       26.01       40.48     34.82 o 
  -3   3   1     6189.05     5742.83     49.00 o 
  -1   3   1     2171.24     2163.70     41.03 o 
   1   3   1    80873.17    54242.35    482.17 o 
   3   3   1     1582.61     1779.67     44.96 o 
   5   3   1     7212.49     7386.38     61.64 o 
   7   3   1      108.45       82.11     12.33 o 
   9   3   1     4618.54     4770.87     71.08 o 
  11   3   1      279.91      283.15     19.41 o 
  13   3   1     2372.92     2416.03     54.92 o 
  15   3   1        1.48       19.96     18.03 o 
  17   3   1      386.65      443.21     68.79 o 
 -18   4   1     2039.00     2023.49     94.83 o 
 -16   4   1     2111.94     2107.34    133.03 o 
 -14   4   1     4219.38     4311.12     75.93 o 
 -12   4   1      580.53      551.80     18.87 o 
 -10   4   1    18332.36    19003.21    119.73 o 
  -8   4   1    10828.64    11220.83    156.51 o 
  -6   4   1     9333.24     9180.34    102.63 o 
  -4   4   1      725.58      532.30     14.24 o 
  -2   4   1     6731.15     6294.60     56.64 o 
   0   4   1     3857.43     3526.69     49.19 o 
   2   4   1    63649.30    60048.11   1431.30 o 
   4   4   1    20121.06    20155.50    233.31 o 
   6   4   1     5703.35     5126.30     55.31 o 
   8   4   1     7817.58     8079.59     74.14 o 
  10   4   1     5349.48     5456.18     72.76 o 
  12   4   1     6148.09     6272.01     87.65 o 
  14   4   1     3452.35     3527.44    129.42 o 
  16   4   1     1013.72     1173.68     80.19 o 
 -17   5   1      316.86      396.73     61.82 o 
 -15   5   1      463.50      576.79     70.04 o 
 -13   5   1     1855.67     1913.19    100.70 o 
 -11   5   1     4962.65     5088.10     96.66 o 
  -9   5   1      943.95      948.46     76.15 o 
  -7   5   1     2802.26     2795.09     65.04 o 
  -5   5   1     1503.61     1368.30     17.30 o 
  -3   5   1      348.65      217.89     17.31 o 
  -1   5   1       77.21       40.09      9.79 o 
   1   5   1     4390.72     4242.53     42.77 o 
   3   5   1      148.62      113.93     14.62 o 
   5   5   1     1490.14     1372.22     26.42 o 
   7   5   1     4688.67     4856.44     51.62 o 
   9   5   1     3590.24     3591.83     51.16 o 
  11   5   1     1267.89     1314.75     31.80 o 
  13   5   1      506.38      538.21     38.68 o 
  15   5   1      114.60      125.57     42.75 o 
 -16   6   1      136.40      151.67     53.32 o 
 -14   6   1       17.80       49.73     48.14 o 
 -12   6   1       79.91      146.77     48.55 o 
 -10   6   1        4.30       17.27     28.49 o 
  -8   6   1       26.63       30.54     32.80 o 
  -6   6   1       47.12       31.10     10.82 o 
  -4   6   1     1919.82     1918.18     32.50 o 
  -2   6   1     4905.61     5282.71     47.77 o 
   0   6   1     3506.68     3667.72     41.33 o 
   2   6   1     7063.60     7870.04     90.59 o 
   4   6   1        8.87       20.54      9.95 o 
   6   6   1      280.29      311.57     20.22 o 
   8   6   1      192.55      194.95     13.49 o 
  10   6   1       72.27       53.37     13.33 o 
  12   6   1       10.93       14.87      9.62 o 
  14   6   1      729.66      785.51     72.31 o 
  16   6   1       45.32      -18.44     42.06 o 
 -17   7   1        5.02      113.00     58.85 o 
 -15   7   1        3.68       53.11     63.34 o 
 -13   7   1       39.68      105.67     50.97 o 
 -11   7   1      542.02      506.55     69.48 o 
  -9   7   1      231.67      184.70     44.33 o 
  -7   7   1       94.69      133.08     38.25 o 
  -5   7   1      305.61      297.19     25.05 o 
  -3   7   1     1077.65     1011.71     26.01 o 
  -1   7   1    10710.12    11487.94     94.34 o 
   1   7   1     4580.24     4868.56     55.18 o 
   3   7   1        7.29       31.13     15.86 o 
   5   7   1     1805.93     1806.33     36.01 o 
   7   7   1      241.41      242.20     26.84 o 
   9   7   1      222.58      184.19     14.35 o 
  11   7   1       79.93      144.84     48.62 o 
  13   7   1       56.76       72.04     44.48 o 
  15   7   1       17.30       30.74     38.54 o 
 -16   8   1       64.26      115.62     52.84 o 
 -14   8   1      644.15      764.24     90.20 o 
 -12   8   1      515.83      504.68     75.08 o 
 -10   8   1     1139.83     1112.62     82.40 o 
  -8   8   1     1077.19     1049.49    155.37 o 
  -6   8   1     1283.02     1304.45     24.03 o 
  -4   8   1      227.24      221.11     22.70 o 
  -2   8   1     2106.15     2176.56     73.07 o 
   0   8   1       25.48       56.40     18.08 o 
   2   8   1      344.33      372.03     26.25 o 
   4   8   1      729.71      687.81     28.00 o 
   6   8   1     2997.66     3048.63     47.15 o 
   8   8   1     2127.71     2088.29     84.19 o 
  10   8   1     2145.35     1987.03    110.44 o 
  12   8   1        2.30       67.27     63.82 o 
  14   8   1        9.09       -5.04     39.09 o 
 -15   9   1      733.79      785.31     85.44 o 
 -13   9   1     2974.52     2954.26    124.12 o 
 -11   9   1     3154.17     3438.08    138.83 o 
  -9   9   1     6341.57     6834.51    164.11 o 
  -7   9   1     2004.59     2121.47     52.30 o 
  -5   9   1     2331.74     2319.59     46.54 o 
  -3   9   1      925.53      876.24     38.88 o 
  -1   9   1     4917.00     5029.96     62.64 o 
   1   9   1     1075.85     1152.21     40.29 o 
   3   9   1     2519.70     2609.45     48.76 o 
   5   9   1     2254.26     2272.11     42.28 o 
   7   9   1     3948.17     3970.28    102.73 o 
   9   9   1     3274.99     2867.23    121.21 o 
  11   9   1     2907.57     3115.60    181.58 o 
  13   9   1      802.43      788.69     72.11 o 
 -14  10   1      189.04      108.85     44.62 o 
 -12  10   1     1143.30     1180.24     95.38 o 
 -10  10   1     1040.69     1028.43     96.70 o 
  -8  10   1      133.04      155.06     57.81 o 
  -6  10   1     2791.58     2934.17     52.39 o 
  -4  10   1     2461.32     2511.15     62.43 o 
  -2  10   1      443.34      374.19     30.11 o 
   0  10   1     3017.58     2944.65     69.37 o 
   2  10   1     5609.49     5640.50     91.05 o 
   4  10   1     1402.42     1430.40     39.71 o 
   6  10   1     3212.78     3223.58    108.59 o 
   8  10   1     1796.63     1786.88     50.13 o 
  10  10   1      213.85      195.39     56.71 o 
  12  10   1      673.95      702.98     74.94 o 
 -13  11   1       12.27       36.33     62.58 o 
 -11  11   1      149.12      153.68     42.06 o 
  -9  11   1      365.29      348.04     69.97 o 
  -7  11   1       16.14       31.79     12.14 o 
  -5  11   1      319.32      344.46     38.28 o 
  -3  11   1       56.62       46.77     12.74 o 
  -1  11   1      117.24      109.09     16.77 o 
   1  11   1      138.05      132.78     19.99 o 
   3  11   1       24.98       30.15     18.37 o 
   5  11   1       27.56       29.59     14.70 o 
   7  11   1      429.57      395.11     26.14 o 
   9  11   1      267.34      333.53     62.30 o 
  11  11   1       28.05       60.64     49.38 o 
 -12  12   1      102.22       68.58     71.62 o 
 -10  12   1      210.04      276.07     66.58 o 
  -8  12   1      160.77      166.18     59.54 o 
  -6  12   1     2479.76     2608.16    102.78 o 
  -4  12   1      943.09     1084.91     37.04 o 
  -2  12   1     1303.04     1397.36     52.77 o 
   0  12   1      331.15      315.58     47.11 o 
   2  12   1      664.45      653.01     84.29 o 
   4  12   1      688.74      685.49     55.93 o 
   6  12   1     2757.93     2724.44    103.44 o 
   8  12   1      424.17      375.66     69.28 o 
  10  12   1      354.48      440.66     65.61 o 
  -9  13   1       36.06       48.14     48.00 o 
  -7  13   1       62.36      173.50     72.59 o 
  -5  13   1      143.27      229.19     43.96 o 
  -3  13   1       46.56       45.44     24.73 o 
  -1  13   1      451.65      391.54     51.44 o 
   1  13   1      282.94      241.46     51.20 o 
   3  13   1       69.87       64.49     32.08 o 
   5  13   1       73.63       46.08     24.48 o 
   7  13   1        7.67       67.83     60.43 o 
   9  13   1        6.51       53.80     46.21 o 
  -8  14   1      289.19      375.59     79.77 o 
  -6  14   1      727.84      738.48     85.02 o 
  -4  14   1      108.54       91.51     26.92 o 
  -2  14   1      485.98      528.03     47.83 o 
   0  14   1      244.07      269.76     39.83 o 
   2  14   1       19.80       53.31     30.48 o 
   4  14   1      306.02      311.43     49.45 o 
   6  14   1      484.10      458.89     67.96 o 
  -5  15   1      538.37      539.77     74.59 o 
  -3  15   1      484.48      457.92     68.31 o 
  -1  15   1        8.51       51.83     32.15 o 
   1  15   1       72.53       59.30     24.07 o 
   3  15   1      125.88      127.22     56.91 o 
 -18   0   2     1824.04     1980.53     77.29 o 
 -16   0   2     3375.61     3721.17     75.53 o 
 -14   0   2      830.84      862.33     63.13 o 
 -12   0   2     4397.97     4600.88     72.35 o 
 -10   0   2     2461.40     2248.26     47.42 o 
  -8   0   2     4191.13     3784.66     52.62 o 
  -6   0   2    13921.62    13344.62    237.91 o 
   4   0   2    13664.22    12717.90    338.05 o 
   6   0   2     7010.27     6738.74     89.15 o 
   8   0   2     2706.75     2408.93     54.60 o 
  10   0   2     8123.32     8733.61    206.17 o 
  12   0   2     1958.44     1910.29     57.94 o 
  14   0   2     3443.31     3340.65    166.73 o 
  16   0   2     2415.71     2314.13     89.17 o 
 -19   1   2      420.73      375.59     47.45 o 
 -17   1   2     1257.78     1255.48     82.74 o 
 -15   1   2      700.02      687.52     28.96 o 
 -13   1   2     1408.38     1444.91     33.31 o 
 -11   1   2     1707.93     1597.67     30.67 o 
  -9   1   2    10710.35    11557.43     87.94 o 
  -7   1   2     5836.40     5432.54     43.99 o 
  -5   1   2     8635.46     8371.45     72.39 o 
  -3   1   2     2678.45     2690.04     31.04 o 
  -1   1   2    12435.57    12866.55     97.62 o 
   1   1   2    16715.85    17559.39    135.10 o 
   3   1   2     2851.73     2600.31     40.22 o 
   5   1   2      137.31      179.37     15.42 o 
   7   1   2      676.16      713.07     24.15 o 
   9   1   2      252.54      304.84     26.67 o 
  11   1   2     1188.47     1131.36     31.67 o 
  13   1   2     4520.21     4608.40     61.44 o 
  15   1   2      718.72      687.24     37.52 o 
  17   1   2      621.95      605.31     54.29 o 
 -18   2   2      133.19      148.36     42.96 o 
 -16   2   2      279.70      259.22     17.87 o 
 -14   2   2        3.13        9.07     11.36 o 
 -12   2   2     2638.59     2647.30     45.49 o 
 -10   2   2      333.74      387.02     18.05 o 
  -8   2   2     2817.35     2843.94     42.01 o 
  -6   2   2     2175.12     2320.22     26.81 o 
  -4   2   2        6.78       17.25     10.68 o 
  -2   2   2    11329.96    11974.36     96.57 o 
   0   2   2    14109.88    15388.80    141.61 o 
   2   2   2     4034.89     3950.04     42.18 o 
   4   2   2     7706.66     8203.72     66.09 o 
   6   2   2     1836.13     1806.61     32.60 o 
   8   2   2     1889.48     1775.82     43.25 o 
  10   2   2      554.71      542.41     29.10 o 
  12   2   2      340.16      316.21     20.68 o 
  14   2   2      162.88      129.46     20.05 o 
  16   2   2        5.65       21.48     29.70 o 
 -19   3   2      408.05      458.48     68.38 o 
 -17   3   2      863.51      896.78     77.36 o 
 -15   3   2     1302.59     1306.99     57.13 o 
 -13   3   2      386.82      366.14     18.70 o 
 -11   3   2     4958.88     4888.26     50.23 o 
  -9   3   2     7858.77     8338.46     65.64 o 
  -7   3   2      657.92      529.44     35.51 o 
  -5   3   2      552.88      608.29     30.21 o 
  -3   3   2      270.96      261.14     15.79 o 
  -1   3   2     6818.03     6853.10     72.26 o 
   1   3   2    32729.98    35430.91    330.77 o 
   3   3   2    18558.30    20230.15    158.19 o 
   5   3   2     1019.10     1269.16     26.67 o 
   7   3   2       28.23       66.58     20.26 o 
   9   3   2      195.78      227.13     22.69 o 
  11   3   2      522.07      542.51     28.04 o 
  13   3   2      910.55      944.29     40.27 o 
  15   3   2      291.88      327.58     34.88 o 
 -18   4   2        1.89      -17.82     36.54 o 
 -16   4   2       37.67       14.85     53.32 o 
 -14   4   2      537.54      465.22     13.81 o 
 -12   4   2     2315.43     2260.92     87.03 o 
 -10   4   2      297.31      302.59     55.81 o 
  -8   4   2     5315.63     5876.99    122.60 o 
  -6   4   2     1849.59     1839.94     51.78 o 
  -4   4   2     1795.90     1748.89     26.52 o 
  -2   4   2        5.07       12.32     12.39 o 
   0   4   2     5517.73     5628.27     59.12 o 
   2   4   2     1491.73     1735.93     29.87 o 
   4   4   2      684.85      624.62     23.95 o 
   6   4   2      399.73      348.77     19.65 o 
   8   4   2      357.72      310.73     18.99 o 
  10   4   2      824.24      832.18     32.18 o 
  12   4   2      605.62      594.25     27.70 o 
  14   4   2       27.67       55.93     21.99 o 
  16   4   2       11.62       33.57     36.61 o 
 -17   5   2      725.78      775.77     71.62 o 
 -15   5   2      992.89     1256.08    122.18 o 
 -13   5   2      484.14      441.00     70.59 o 
 -11   5   2     3966.79     4052.47    154.06 o 
  -9   5   2    15826.76    16945.67    203.79 o 
  -7   5   2    10970.52    11475.73    142.74 o 
  -5   5   2    13199.69    13701.58     98.00 o 
  -3   5   2     6493.43     6537.88     64.60 o 
  -1   5   2     1522.75     1266.44     25.66 o 
   1   5   2     9908.08    10271.58     70.92 o 
   3   5   2    21982.86    23668.14    164.28 o 
   5   5   2       36.39       53.09     18.11 o 
   7   5   2     3365.87     3335.10     86.06 o 
   9   5   2     2364.71     2322.71     38.13 o 
  11   5   2     2130.98     2121.11     61.45 o 
  13   5   2      715.76      697.52     39.19 o 
  15   5   2     1242.21     1113.45     81.22 o 
 -18   6   2      328.93      404.60     75.56 o 
 -16   6   2      323.62      348.66     54.29 o 
 -14   6   2      814.52      691.79     75.77 o 
 -12   6   2      311.76      340.64     55.05 o 
 -10   6   2      133.09      175.76     44.79 o 
  -8   6   2     4360.07     4434.95     92.79 o 
  -6   6   2     2929.09     3158.55     47.95 o 
  -4   6   2     3745.11     3769.67     41.87 o 
  -2   6   2      171.52      166.11     15.40 o 
   0   6   2      398.89      340.43     19.41 o 
   2   6   2      284.82      357.71     19.91 o 
   4   6   2     7633.17     7717.92     72.44 o 
   6   6   2     1300.33     1267.12     36.66 o 
   8   6   2     2952.82     2860.63     41.22 o 
  10   6   2      536.15      535.21     27.08 o 
  12   6   2      701.24      711.43     39.03 o 
  14   6   2      129.74       86.34     43.79 o 
 -17   7   2       58.73       60.64     41.86 o 
 -15   7   2      264.57      356.81     64.10 o 
 -13   7   2      537.01      580.66     88.61 o 
 -11   7   2       24.07       32.25     53.39 o 
  -9   7   2     1996.76     2146.08     73.94 o 
  -7   7   2     2772.47     2690.97    116.14 o 
  -5   7   2       40.00       31.46     13.55 o 
  -3   7   2      463.75      448.08     22.96 o 
  -1   7   2     1852.45     1816.32     33.79 o 
   1   7   2      255.56      247.84     19.26 o 
   3   7   2      575.52      613.33     27.68 o 
   5   7   2      396.32      377.01     21.73 o 
   7   7   2       84.43      105.76     22.09 o 
   9   7   2      517.61      526.04     32.36 o 
  11   7   2      481.82      444.40     44.97 o 
  13   7   2      231.40      189.18     45.86 o 
  15   7   2       91.88      130.26     38.19 o 
 -16   8   2      327.21      274.48     59.95 o 
 -14   8   2      379.04      522.36     75.49 o 
 -12   8   2     1239.68     1370.38    107.33 o 
 -10   8   2     2934.51     3135.91    135.17 o 
  -8   8   2     2282.95     2295.25     85.75 o 
  -6   8   2     2617.17     2477.46     49.48 o 
  -4   8   2     6746.09     6688.71    108.67 o 
  -2   8   2     5356.68     5270.60     62.20 o 
   0   8   2     2810.52     2799.49     44.85 o 
   2   8   2     3408.42     3372.17     50.53 o 
   4   8   2     2159.48     2121.71     38.92 o 
   6   8   2     1668.52     1703.50     43.94 o 
   8   8   2     4169.58     4026.46     69.09 o 
  10   8   2     2270.86     2289.15    186.04 o 
  12   8   2      654.18      643.79     71.07 o 
  14   8   2      353.43      327.52     60.16 o 
 -15   9   2       22.99       45.24     41.72 o 
 -13   9   2        0.53       45.03     49.25 o 
 -11   9   2      321.25      369.38     80.81 o 
  -9   9   2     1136.97     1121.32     86.96 o 
  -7   9   2      846.62      785.56     37.71 o 
  -5   9   2     5912.43     6298.47    113.89 o 
  -3   9   2      291.84      253.89     32.86 o 
  -1   9   2      209.45      205.58     23.97 o 
   1   9   2      304.57      325.10     27.19 o 
   3   9   2      163.28      149.79     21.56 o 
   5   9   2       66.00       44.89     15.12 o 
   7   9   2      895.98      835.99     25.88 o 
   9   9   2        2.96       15.59     15.26 o 
  11   9   2       74.57       99.11     64.10 o 
  13   9   2      324.32      324.14     71.49 o 
 -14  10   2      466.10      455.30     71.90 o 
 -12  10   2      413.33      402.39     60.43 o 
 -10  10   2      832.21      935.53     90.48 o 
  -8  10   2      423.00      328.28     67.07 o 
  -6  10   2      366.06      308.48     19.03 o 
  -4  10   2        4.77       33.06     15.40 o 
  -2  10   2     1011.81      973.83     30.52 o 
   0  10   2     4437.30     4644.48     86.31 o 
   2  10   2      751.01      714.82     30.24 o 
   4  10   2      332.29      338.02     24.37 o 
   6  10   2       20.63       22.41     22.25 o 
   8  10   2     1201.87     1120.29     52.31 o 
  10  10   2       28.76      -19.06     40.89 o 
  12  10   2      343.95      303.42     65.27 o 
 -13  11   2      161.59      186.00     72.80 o 
 -11  11   2      959.18      912.81     90.20 o 
  -9  11   2        5.68       52.70     72.52 o 
  -7  11   2      295.69      287.14     20.75 o 
  -5  11   2        4.54       29.41     29.95 o 
  -3  11   2        6.04       33.74     23.83 o 
  -1  11   2      175.50      161.44     18.10 o 
   1  11   2      389.38      393.22     24.95 o 
   3  11   2        3.56       29.96     15.96 o 
   5  11   2      311.17      274.43     36.16 o 
   7  11   2      153.29      129.84     17.33 o 
   9  11   2        3.32      -34.05     42.20 o 
  11  11   2       17.20       35.29     45.38 o 
 -12  12   2      773.22      957.08     95.45 o 
 -10  12   2      406.67      379.88     75.91 o 
  -8  12   2      648.67      826.13    101.67 o 
  -6  12   2      796.46      747.12     34.02 o 
  -4  12   2      525.94      517.42     46.98 o 
  -2  12   2      748.73      776.89     38.95 o 
   0  12   2     2236.38     2076.83     71.25 o 
   2  12   2       22.03       49.39     19.88 o 
   4  12   2       40.83       47.11     22.98 o 
   6  12   2      108.24      112.08     40.78 o 
   8  12   2       86.90      116.93     66.72 o 
  10  12   2      154.78      125.29     60.09 o 
 -11  13   2      910.46      944.51     89.86 o 
  -9  13   2     1094.13     1237.22     97.52 o 
  -7  13   2     1779.14     1651.84    105.33 o 
  -5  13   2     2732.22     2842.36    113.28 o 
  -3  13   2     2475.68     2415.61     78.69 o 
  -1  13   2     3371.56     3639.62    100.05 o 
   1  13   2     1886.34     2017.31     89.51 o 
   3  13   2     1908.49     1967.11    150.12 o 
   5  13   2      733.97      821.36     81.50 o 
   7  13   2      558.86      527.82     63.27 o 
  -8  14   2      255.60      288.36     75.08 o 
  -6  14   2      184.55      187.87     69.69 o 
  -4  14   2     1246.50     1343.86     57.79 o 
  -2  14   2     2399.04     2494.80     69.17 o 
   0  14   2      837.45      909.94    113.03 o 
   2  14   2     1031.55     1018.02     50.81 o 
   4  14   2      333.87      295.34     60.92 o 
   6  14   2      370.28      311.64     61.06 o 
  -5  15   2      136.55      135.58     62.78 o 
  -3  15   2      213.24      195.32     40.56 o 
  -1  15   2      145.46      180.43     40.65 o 
   1  15   2        3.58       43.31     23.25 o 
 -19   1   3      605.22      680.94     59.61 o 
 -17   1   3     1265.27     1219.97     41.00 o 
 -15   1   3     1134.69     1125.14     34.01 o 
 -13   1   3      840.22      823.54     31.92 o 
 -11   1   3     1424.48     1231.17     28.32 o 
  -9   1   3     7505.44     7643.97     65.66 o 
  -5   1   3    10486.34    10773.79     88.43 o 
  -3   1   3    12339.00    13197.15    130.75 o 
  -1   1   3     2531.42     2609.16     58.82 o 
   1   1   3     1090.60     1034.72     23.70 o 
   3   1   3      844.93      696.94     21.20 o 
   5   1   3    12978.32    13801.25    107.34 o 
   7   1   3       29.20       41.43     19.48 o 
   9   1   3     1529.17     1507.23     42.17 o 
  11   1   3      539.75      501.66     32.56 o 
  13   1   3      726.06      709.93     67.67 o 
  15   1   3      496.03      493.31     47.35 o 
 -20   2   3       39.50       50.83     32.39 o 
 -18   2   3       21.69       31.02     19.90 o 
 -16   2   3       12.38       37.80     13.99 o 
 -14   2   3       93.25       83.83     16.47 o 
 -12   2   3     1446.27     1417.09     31.13 o 
 -10   2   3     4087.96     4510.52     76.63 o 
  -8   2   3     2399.55     2485.74     28.74 o 
  -6   2   3     1739.80     1780.50     27.53 o 
  -4   2   3     2317.79     2318.18     31.75 o 
  -2   2   3     2092.73     1785.13     79.90 o 
   0   2   3     1507.02     1637.75     31.86 o 
   2   2   3     2233.10     2168.79     34.42 o 
   4   2   3     1221.12     1126.05     26.16 o 
   6   2   3      105.04       64.02     16.94 o 
   8   2   3     2051.97     2076.00     42.05 o 
  10   2   3     1261.12     1201.42     37.58 o 
  12   2   3      703.01      589.65     39.16 o 
  14   2   3        4.78       18.81     29.04 o 
  16   2   3       35.20        0.14     31.63 o 
 -19   3   3      185.59      222.68     66.44 o 
 -17   3   3     1485.97     1482.14    105.33 o 
 -15   3   3     1470.11     1496.94     30.56 o 
 -13   3   3     2147.40     2131.57     45.95 o 
 -11   3   3     1081.96      999.44     27.75 o 
  -9   3   3      342.81      316.01     16.22 o 
  -7   3   3       35.25       59.30      6.92 o 
  -5   3   3       33.87        8.17     14.91 o 
  -3   3   3     7864.28     7752.67     69.16 o 
  -1   3   3    23977.22    25277.17    190.18 o 
   1   3   3    16870.72    17599.68    139.63 o 
   3   3   3    12656.54    13274.07     85.06 o 
   5   3   3     3948.26     4008.83     57.55 o 
   7   3   3      562.51      558.74     25.09 o 
   9   3   3      445.77      452.86     27.59 o 
  11   3   3     1053.97     1074.49     39.02 o 
  13   3   3       47.03       81.82     27.14 o 
  15   3   3      131.59      105.74     44.62 o 
 -18   4   3     2208.36     2164.60     92.62 o 
 -16   4   3     4113.50     4166.68    220.33 o 
 -14   4   3     2431.33     2416.84     71.50 o 
 -12   4   3     3233.72     3347.07     90.56 o 
 -10   4   3     8187.42     8271.35    125.38 o 
  -8   4   3     3630.56     3634.96     73.05 o 
  -6   4   3     1321.51     1091.66     25.71 o 
  -4   4   3      139.07       71.08     11.81 o 
  -2   4   3     3403.82     3070.39     39.08 o 
   0   4   3    14215.42    14556.27     88.37 o 
   2   4   3    38541.78    42228.54    276.21 o 
   4   4   3     4569.79     4363.55     51.02 o 
   6   4   3     4511.10     4522.02     58.25 o 
   8   4   3     2395.87     2402.42     44.89 o 
  10   4   3     3611.44     3579.02     72.83 o 
  12   4   3     1895.89     1844.47     63.14 o 
  14   4   3     2299.18     2308.61    103.53 o 
 -19   5   3      499.78      369.65     70.38 o 
 -17   5   3      732.26      733.23     74.39 o 
 -15   5   3     3225.04     3280.54    119.76 o 
 -13   5   3      776.94      768.16    161.76 o 
 -11   5   3       21.46       42.42     34.08 o 
  -9   5   3     5781.59     5813.31    238.70 o 
  -7   5   3     1385.30     1443.45     88.72 o 
  -5   5   3     3203.42     2980.71     32.29 o 
  -3   5   3     4310.08     4278.34     44.75 o 
  -1   5   3     2781.00     2671.86     36.42 o 
   1   5   3      343.78      381.63     23.13 o 
   3   5   3    27456.68    29830.93    205.84 o 
   5   5   3     4030.03     3893.21     51.52 o 
   7   5   3     1588.37     1588.89     36.35 o 
   9   5   3      543.33      481.18     41.51 o 
  11   5   3      156.75      171.17     21.39 o 
  13   5   3        1.64       66.10     53.32 o 
  15   5   3      868.33      724.18     73.97 o 
 -18   6   3       65.21      225.23     75.42 o 
 -16   6   3       19.39       19.82     38.95 o 
 -14   6   3        9.99       70.73     65.13 o 
 -12   6   3      744.74      697.66     73.42 o 
 -10   6   3     4273.45     4271.28    123.81 o 
  -8   6   3      829.48      865.90     50.74 o 
  -6   6   3      270.51      235.65     14.04 o 
  -4   6   3     1740.16     1920.51     52.69 o 
  -2   6   3     1696.66     1745.07     32.27 o 
   0   6   3       63.87      103.97     19.64 o 
   2   6   3     7461.29     7809.13     75.73 o 
   4   6   3      589.57      647.85     27.09 o 
   6   6   3     1200.57     1295.08     32.95 o 
   8   6   3      292.37      205.96     19.79 o 
  10   6   3      880.03      803.23     33.82 o 
  12   6   3      329.37      276.51     43.66 o 
  14   6   3      538.64      475.47     75.70 o 
 -17   7   3      199.24      218.05     61.54 o 
 -13   7   3     1080.10      955.08     88.89 o 
 -11   7   3      815.98      891.88     82.40 o 
  -9   7   3     3307.33     3518.52    178.30 o 
  -7   7   3       93.50       68.25     12.05 o 
  -5   7   3     3378.44     3456.74     43.70 o 
  -3   7   3     4476.15     4664.02     54.98 o 
  -1   7   3     3279.47     3373.64     48.32 o 
   1   7   3       22.32       16.64     20.03 o 
   3   7   3     2144.58     2272.30     42.62 o 
   5   7   3      169.36      213.53     21.14 o 
   7   7   3      585.76      581.34     27.32 o 
   9   7   3      316.03      261.66     32.57 o 
  11   7   3       39.05       20.48     14.54 o 
  13   7   3      193.52      199.68     52.42 o 
 -16   8   3       96.09       81.98     43.93 o 
 -14   8   3      143.67       73.28     50.28 o 
 -12   8   3        2.67      142.90     82.61 o 
 -10   8   3     1147.09     1143.36     99.80 o 
  -8   8   3     5018.05     5101.65    256.97 o 
  -6   8   3        0.60       35.89     12.40 o 
  -4   8   3      399.53      386.57     21.52 o 
  -2   8   3      605.79      633.96     29.95 o 
   0   8   3     2356.22     2351.19     62.03 o 
   2   8   3     3667.30     3869.53     59.31 o 
   4   8   3     4441.53     4369.27     58.25 o 
   6   8   3       29.02       57.55     15.76 o 
   8   8   3     1134.09     1136.59     33.89 o 
  10   8   3      746.76      718.03     53.63 o 
  12   8   3       65.06      119.35     53.67 o 
 -15   9   3     1746.88     1503.48     98.15 o 
 -13   9   3     3437.06     3423.16    195.74 o 
 -11   9   3     3325.23     3605.71    161.55 o 
  -9   9   3     2554.70     2522.44    129.16 o 
  -7   9   3     2533.65     2535.96     54.28 o 
  -5   9   3     5105.91     5219.70     71.92 o 
  -3   9   3     3427.38     3316.74     71.78 o 
  -1   9   3     5686.85     5784.68     79.05 o 
   1   9   3     4258.18     4420.22     93.80 o 
   3   9   3     2178.22     2232.84     64.39 o 
   5   9   3     2798.26     3069.34     59.74 o 
   7   9   3     3237.11     3244.63     52.24 o 
   9   9   3     2065.80     2020.26     78.44 o 
  11   9   3      826.44      919.16     81.64 o 
 -14  10   3      497.34      488.73     71.90 o 
 -12  10   3      520.27      638.40     80.40 o 
 -10  10   3      627.13      724.32     81.78 o 
  -8  10   3       83.97      101.02     17.83 o 
  -6  10   3      240.92      254.26     22.15 o 
  -4  10   3     1082.81     1120.95     45.00 o 
  -2  10   3     1452.18     1333.26     34.48 o 
   0  10   3     2073.02     2186.93     43.45 o 
   2  10   3     1897.59     1913.65     45.18 o 
   4  10   3     2471.14     2406.96     53.14 o 
   6  10   3     1475.37     1498.82     36.53 o 
   8  10   3      522.58      558.98     34.68 o 
  10  10   3      368.28      493.91     76.39 o 
 -13  11   3       15.33       56.15     75.70 o 
 -11  11   3      220.46      234.49     61.75 o 
  -9  11   3      265.96      328.83     75.08 o 
  -7  11   3       61.14       53.28     14.79 o 
  -5  11   3      627.96      609.48     30.58 o 
  -3  11   3       13.45       33.10     15.99 o 
  -1  11   3      274.79      259.46     35.69 o 
   1  11   3        5.09       15.13     27.67 o 
   3  11   3      186.34      155.36     23.23 o 
   5  11   3        1.74       16.80     25.90 o 
   7  11   3      234.13      269.73     67.45 o 
   9  11   3      168.58       97.39     44.27 o 
 -12  12   3      143.07       91.03     49.38 o 
 -10  12   3      487.95      467.59     71.62 o 
  -8  12   3     1062.83     1061.51     98.49 o 
  -6  12   3      730.60      789.72     36.65 o 
  -4  12   3      132.37      151.27     22.30 o 
  -2  12   3      125.42      134.79     34.64 o 
   0  12   3      979.26      942.46     41.02 o 
   2  12   3      501.18      513.09     53.28 o 
   4  12   3      574.38      603.19     45.72 o 
   6  12   3      351.50      425.94     67.55 o 
   8  12   3      474.67      394.66     63.61 o 
 -11  13   3       64.86       59.19     50.83 o 
  -7  13   3      217.14      154.78     46.76 o 
  -5  13   3       45.61       85.43     55.95 o 
  -3  13   3     1132.04     1060.70     46.84 o 
  -1  13   3      168.84      202.69     36.80 o 
   1  13   3      310.62      335.40     38.95 o 
   3  13   3       13.51       71.84     41.99 o 
   5  13   3        0.14       14.85     41.30 o 
   7  13   3        5.90       60.71     60.09 o 
  -8  14   3      496.96      493.56     84.82 o 
  -6  14   3      848.82      909.28     89.31 o 
  -4  14   3      195.46      158.93     63.82 o 
  -2  14   3      719.22      784.80     74.59 o 
   0  14   3      137.45      120.02     30.46 o 
   2  14   3      809.15      824.66     49.52 o 
   4  14   3        6.06       61.40     42.62 o 
  -3  15   3     1609.81     1663.46     65.21 o 
  -1  15   3       97.87      121.36     38.13 o 
 -18   0   4      756.15      793.11     67.07 o 
 -16   0   4     4521.41     4839.12     95.40 o 
 -14   0   4     5886.29     6360.89     95.80 o 
 -12   0   4     4214.66     4403.71    185.62 o 
 -10   0   4      421.81      263.44     25.09 o 
  -8   0   4    27366.71    30699.90    327.01 o 
  -6   0   4     4134.10     3924.44     66.56 o 
  -4   0   4     1863.71     1477.07     88.99 o 
  -2   0   4    12194.89    11601.77    138.95 o 
   0   0   4    10315.30     9579.91    262.46 o 
   2   0   4     4464.67     4001.29     63.90 o 
   4   0   4    25705.82    27610.75    603.79 o 
   6   0   4     3838.17     3574.11    140.55 o 
   8   0   4      914.33      849.97     64.34 o 
  10   0   4     3787.68     3733.29     83.93 o 
  14   0   4     1727.51     1700.05     82.88 o 
 -19   1   4      183.71      192.50     27.03 o 
 -17   1   4      851.09      904.26     30.48 o 
 -15   1   4     2683.31     2809.69     49.20 o 
 -13   1   4     3894.49     3955.59     94.16 o 
 -11   1   4     9442.18     9993.29     86.07 o 
  -9   1   4     4463.03     4215.66     47.69 o 
  -7   1   4    11584.33    12094.52     75.83 o 
  -5   1   4    13711.06    13808.50    112.74 o 
  -3   1   4     8295.38     8098.74     74.10 o 
  -1   1   4     2286.73     2112.62     35.84 o 
   1   1   4     2566.53     2394.52     36.18 o 
   3   1   4      559.23      562.10     23.22 o 
   5   1   4      256.36      235.82     18.56 o 
   7   1   4     2123.62     2242.98     47.26 o 
   9   1   4      762.19      734.23     36.33 o 
  11   1   4     1594.13     1685.08     44.40 o 
  13   1   4      694.82      721.30     47.37 o 
  15   1   4     1030.89      873.52     88.10 o 
 -20   2   4      232.98      163.35     42.34 o 
 -18   2   4      292.20      313.12     28.81 o 
 -16   2   4      964.61      935.08     31.58 o 
 -14   2   4       13.36       12.48      8.01 o 
 -12   2   4        4.29       35.90     14.16 o 
 -10   2   4     1524.94     1761.41     30.55 o 
  -8   2   4      435.38      498.19     18.24 o 
  -6   2   4      536.69      544.71     20.16 o 
  -4   2   4     1023.42      991.29     27.70 o 
  -2   2   4      540.75      497.09     21.75 o 
   0   2   4       67.17       40.17     19.08 o 
   2   2   4     2733.65     2965.07     39.97 o 
   4   2   4     1254.27     1298.15     30.73 o 
   6   2   4      854.56      896.21     43.59 o 
   8   2   4      492.55      485.98     37.04 o 
  10   2   4       57.55       72.03     22.34 o 
  12   2   4        9.73       26.41     21.25 o 
  14   2   4       68.45       85.05     26.28 o 
 -19   3   4      339.62      290.22     64.99 o 
 -17   3   4      348.02      349.38     42.13 o 
 -15   3   4     1641.79     1680.83     32.42 o 
 -13   3   4     1185.07     1160.76     26.46 o 
 -11   3   4      231.90      247.66     19.34 o 
  -9   3   4      808.32      689.78     17.02 o 
  -7   3   4     1038.86      886.55     25.66 o 
  -5   3   4     4898.69     4836.41     85.64 o 
  -3   3   4     4387.02     4485.47     50.60 o 
  -1   3   4    20012.31    21816.32    170.27 o 
   1   3   4     3309.76     3488.34     43.27 o 
   5   3   4     1175.62     1160.21     50.33 o 
   7   3   4      837.95      872.66     43.44 o 
   9   3   4       25.46       67.93     19.16 o 
  11   3   4      387.90      422.23     34.96 o 
  13   3   4        3.85       42.82     34.81 o 
 -20   4   4        3.24       28.18     36.33 o 
 -18   4   4      581.73      652.56     67.13 o 
 -16   4   4       39.83       40.13     46.34 o 
 -14   4   4       39.82       49.20     26.95 o 
 -12   4   4      535.12      624.91     49.17 o 
 -10   4   4     2579.36     2571.75    113.44 o 
  -8   4   4     2073.90     1999.24     53.61 o 
  -6   4   4    15634.85    16893.96    118.24 o 
  -4   4   4       12.24       22.66     14.80 o 
  -2   4   4      199.85      304.73     35.40 o 
   0   4   4      814.36      889.24     28.30 o 
   2   4   4       34.97       36.87     16.09 o 
   4   4   4      153.98      211.14     31.11 o 
   6   4   4     1454.67     1335.61     33.90 o 
   8   4   4      374.77      322.85     33.11 o 
  10   4   4      450.35      415.93     32.83 o 
  12   4   4      603.68      565.86     59.91 o 
  14   4   4        5.37       54.63     48.35 o 
 -19   5   4     1470.18     1598.38     99.73 o 
 -17   5   4      171.37      210.93     61.19 o 
 -15   5   4      991.38     1083.47     85.71 o 
 -13   5   4      304.39      277.51     41.13 o 
 -11   5   4     3835.09     4083.89     98.73 o 
  -9   5   4    11765.98    12660.29    167.04 o 
  -7   5   4    20868.84    22196.47    152.97 o 
  -5   5   4     2793.74     2500.26     34.40 o 
  -3   5   4    12812.82    13298.66     87.28 o 
  -1   5   4     7671.48     7549.13     72.16 o 
   1   5   4     8367.83     8522.91     79.50 o 
   3   5   4     4909.05     5253.54     83.14 o 
   5   5   4     3995.01     3892.46     55.15 o 
   7   5   4     1907.82     1982.35     45.65 o 
   9   5   4     3109.70     3116.80     67.84 o 
  11   5   4     2557.57     2673.13    101.03 o 
  13   5   4      588.88      701.53     71.90 o 
 -18   6   4      295.32      405.64     69.55 o 
 -16   6   4      366.80      360.74     52.35 o 
 -14   6   4     1588.31     1676.43     98.70 o 
 -12   6   4       20.73       56.47     34.57 o 
 -10   6   4     1203.93     1316.54     62.06 o 
  -8   6   4     3403.44     3501.38     39.49 o 
  -6   6   4      329.13      281.80     16.10 o 
  -4   6   4     3051.80     3158.64     44.89 o 
  -2   6   4       10.45       49.92     24.27 o 
   0   6   4      680.46      880.24     31.39 o 
   2   6   4       77.34       79.85     22.43 o 
   4   6   4     2331.70     2242.65     47.52 o 
   6   6   4       96.44      129.23     19.98 o 
   8   6   4     1847.99     1635.33     45.91 o 
  10   6   4      315.45      291.87     31.32 o 
  12   6   4      102.07       93.38     44.76 o 
 -17   7   4       48.08      106.02     59.47 o 
 -15   7   4      139.48      115.90     50.49 o 
 -13   7   4       60.77      127.85     76.39 o 
 -11   7   4     2718.65     2764.53    129.16 o 
  -9   7   4     5625.64     5695.38    105.89 o 
  -7   7   4      589.96      489.66     24.04 o 
  -5   7   4       16.37       34.87     14.79 o 
  -3   7   4       43.93       42.34     17.75 o 
  -1   7   4      122.92      133.01     20.85 o 
   1   7   4     3857.47     3898.84     56.02 o 
   3   7   4     3238.78     3228.89     54.75 o 
   5   7   4     1293.65     1142.37     63.84 o 
   7   7   4       10.79       54.49     20.98 o 
   9   7   4      779.04      721.23     33.94 o 
  11   7   4      596.73      574.58     73.90 o 
  13   7   4      331.79      245.47     56.50 o 
 -18   8   4      560.99      456.75     66.65 o 
 -16   8   4      716.77      892.85     86.68 o 
 -14   8   4     1748.98     1833.90    129.99 o 
 -12   8   4      263.38      269.37     64.72 o 
 -10   8   4      819.34      801.47     88.55 o 
  -8   8   4     7914.88     7978.20    100.39 o 
  -6   8   4     2530.33     2503.83     43.78 o 
  -4   8   4     3549.14     3546.98     59.10 o 
  -2   8   4      434.94      439.97     27.48 o 
   0   8   4      823.06      793.94     31.25 o 
   2   8   4       11.51       46.84     20.36 o 
   4   8   4     6975.94     7219.52     80.10 o 
   6   8   4      671.60      722.94     31.91 o 
   8   8   4     1980.28     1902.29     63.20 o 
  10   8   4      670.55      795.11     76.11 o 
  12   8   4     1075.70     1097.91     85.09 o 
 -17   9   4       35.11       84.19     42.89 o 
 -15   9   4       26.38       51.87     48.62 o 
 -13   9   4      478.67      477.54     76.04 o 
 -11   9   4      971.15      902.45     91.38 o 
  -9   9   4       18.96       24.80     51.39 o 
  -7   9   4     4172.03     4124.17     49.52 o 
  -5   9   4     2723.62     2733.64     44.30 o 
  -3   9   4     2095.03     2256.14     46.61 o 
  -1   9   4      208.37      214.66     27.61 o 
   1   9   4       28.61       56.08     20.28 o 
   3   9   4      674.42      609.74     34.80 o 
   5   9   4     3301.79     3194.45     70.09 o 
   7   9   4      887.68      830.08     47.15 o 
   9   9   4      334.60      356.53     68.24 o 
  11   9   4      140.08      135.93     55.46 o 
 -16  10   4      891.43      748.35     95.25 o 
 -14  10   4       28.12       79.84     71.76 o 
 -12  10   4      371.49      320.41     70.79 o 
 -10  10   4      894.80      894.71     87.44 o 
  -8  10   4      240.45      267.63     17.77 o 
  -6  10   4       11.25       16.95     18.42 o 
  -4  10   4      541.19      643.28     30.14 o 
  -2  10   4        9.00       23.63     15.53 o 
   0  10   4     3348.35     3450.48     78.49 o 
   2  10   4      629.33      600.50     33.44 o 
   4  10   4     1485.52     1379.94     44.76 o 
   6  10   4      139.53      124.85     26.88 o 
   8  10   4       38.52       28.32     39.71 o 
  10  10   4        2.06       45.10     42.68 o 
 -15  11   4        5.43       -3.52     41.30 o 
 -13  11   4      488.29      433.96     63.82 o 
 -11  11   4      462.13      546.05     86.13 o 
  -9  11   4      226.78      212.31     13.50 o 
  -7  11   4        3.38       45.86     15.43 o 
  -5  11   4      274.98      267.61     21.88 o 
  -3  11   4       27.50       38.62     16.44 o 
  -1  11   4     3347.60     3340.79     66.71 o 
   1  11   4      383.28      390.30     29.91 o 
   3  11   4      504.12      457.16     27.89 o 
   5  11   4       26.89       -0.71     18.70 o 
   7  11   4      106.53       68.45     47.24 o 
   9  11   4      101.34      108.64     42.96 o 
 -12  12   4      793.95      867.08     90.07 o 
 -10  12   4     1123.28     1200.06     96.00 o 
  -8  12   4      620.63      657.82     40.51 o 
  -6  12   4     2724.81     2646.28     83.90 o 
  -4  12   4      662.90      625.70     37.56 o 
  -2  12   4      146.80      115.96     26.81 o 
   0  12   4     1430.11     1416.66     74.82 o 
   2  12   4       92.55       84.05     29.84 o 
   4  12   4      255.18      338.29     40.04 o 
   6  12   4       60.78       66.93     41.44 o 
   8  12   4      305.14      247.54     64.23 o 
 -11  13   4     2286.35     2554.56    142.70 o 
  -9  13   4     2652.73     2566.92    122.39 o 
  -7  13   4     2540.65     2598.97    125.70 o 
  -5  13   4      203.82      256.60     40.99 o 
  -3  13   4     1514.73     1470.24     59.24 o 
  -1  13   4     3179.04     3134.68     79.64 o 
   1  13   4     2988.07     3153.29     80.64 o 
   3  13   4     1184.53     1253.99     54.58 o 
   5  13   4      502.34      483.75     68.45 o 
  -8  14   4      274.04      134.54     67.96 o 
  -4  14   4      871.36      864.82     47.00 o 
  -2  14   4      946.96      806.26     48.91 o 
   0  14   4       55.28       44.00     27.34 o 
   2  14   4      445.39      405.12     44.74 o 
  -3  15   4        3.50       14.40     38.68 o 
 -19   1   5      468.49      562.19     35.52 o 
 -17   1   5      941.72      886.32     67.60 o 
 -15   1   5      855.17      905.19     33.09 o 
 -13   1   5      980.51      911.31     28.48 o 
 -11   1   5     2185.78     2143.44     53.64 o 
  -9   1   5     6490.06     6559.43     64.08 o 
  -7   1   5    22392.39    24410.85    130.94 o 
  -5   1   5    15364.10    16044.43    143.01 o 
  -3   1   5     3554.54     3396.63     64.87 o 
  -1   1   5     3841.10     3943.10     68.78 o 
   1   1   5     2898.59     2650.94     53.24 o 
   3   1   5     4111.66     4102.48     53.54 o 
   5   1   5     3057.43     3131.15     49.26 o 
   7   1   5     1249.85     1228.36     47.67 o 
   9   1   5      810.97      868.29     41.76 o 
  11   1   5     1010.67     1004.78    155.52 o 
  13   1   5      563.25      657.02     47.86 o 
 -20   2   5      198.01      172.33     47.45 o 
 -18   2   5      452.76      533.17     59.43 o 
 -16   2   5      200.10      114.15     14.44 o 
 -14   2   5      449.38      498.43     29.03 o 
 -12   2   5      296.93      327.41     21.55 o 
 -10   2   5       26.68       20.62     14.27 o 
  -8   2   5      522.22      481.19     21.97 o 
  -6   2   5    10549.08    11600.99    122.17 o 
  -4   2   5     2385.10     2666.79     40.32 o 
  -2   2   5      405.05      380.14     21.91 o 
   0   2   5      262.69      329.06     24.52 o 
   2   2   5      618.67      729.95     27.54 o 
   4   2   5       70.79       82.58     18.22 o 
   6   2   5     4810.91     4928.64     61.29 o 
   8   2   5      315.25      295.08     37.25 o 
  10   2   5      544.54      445.68     40.67 o 
  12   2   5      173.81      145.38     29.78 o 
  14   2   5        1.92       14.18     23.90 o 
 -19   3   5     1638.94     1644.72     86.89 o 
 -17   3   5     1175.56     1237.63     72.83 o 
 -15   3   5      973.98     1012.70     25.11 o 
 -13   3   5      511.20      486.51     42.31 o 
 -11   3   5       99.17       90.48     14.22 o 
  -9   3   5       51.21       97.63     20.64 o 
  -7   3   5     7303.88     7978.52     61.87 o 
  -5   3   5     2417.75     2488.15     37.45 o 
  -3   3   5      242.89      154.98     17.28 o 
  -1   3   5    14264.21    15007.32     98.23 o 
   1   3   5    13856.65    14683.35    116.97 o 
   3   3   5     5572.76     5502.30     95.31 o 
   5   3   5     4344.29     4503.48     61.71 o 
   7   3   5       78.02       64.26     16.83 o 
   9   3   5      145.48      124.36     23.01 o 
  11   3   5      638.78      731.59    106.02 o 
  13   3   5      603.82      656.55    161.38 o 
 -20   4   5     1285.96     1141.35     95.87 o 
 -18   4   5     2230.50     2500.62    102.29 o 
 -16   4   5     2452.78     2651.88    130.26 o 
 -14   4   5     5621.87     5449.49     52.49 o 
 -12   4   5     3553.22     3588.52     81.19 o 
 -10   4   5     5595.44     5642.13     81.02 o 
  -8   4   5     1853.93     1578.04     28.30 o 
  -6   4   5     7052.58     6731.58     63.95 o 
  -4   4   5     1967.25     1614.87     33.94 o 
  -2   4   5    13811.04    14334.33    111.87 o 
   0   4   5     5148.92     5055.97     59.06 o 
   2   4   5     6599.93     6752.25     73.44 o 
   4   4   5     2031.27     2117.89     46.65 o 
   6   4   5     1927.63     1899.98     42.39 o 
   8   4   5      670.56      687.57     38.66 o 
  10   4   5     1474.80     1437.83     55.45 o 
  12   4   5      821.24      721.32     68.19 o 
 -19   5   5       49.84       33.71     60.02 o 
 -17   5   5      263.81      397.00     70.04 o 
 -15   5   5      256.89      251.20     50.56 o 
 -13   5   5     2678.54     1933.43     75.56 o 
 -11   5   5       54.39       90.48     68.79 o 
  -9   5   5     1448.14     1434.92     36.76 o 
  -7   5   5       32.99       18.31     15.09 o 
  -5   5   5     5169.25     5113.82     76.79 o 
  -3   5   5    12642.87    13344.32    108.71 o 
  -1   5   5    10428.10    10732.83     95.80 o 
   1   5   5     5254.39     5509.14     94.42 o 
   3   5   5      538.17      591.49     30.52 o 
   5   5   5     1330.47     1405.24     43.31 o 
   7   5   5      837.97      835.94     38.46 o 
   9   5   5     1461.71     1354.65     42.75 o 
  11   5   5       13.26       18.52     16.28 o 
  13   5   5      389.48      443.07     79.98 o 
 -18   6   5        2.23       25.56     40.89 o 
 -16   6   5       89.95       89.37     52.98 o 
 -14   6   5      922.16      903.14     81.85 o 
 -12   6   5      578.86      501.16     67.34 o 
 -10   6   5     1607.09     1534.37     63.19 o 
  -8   6   5      644.40      669.55     28.26 o 
  -6   6   5      711.23      828.45     26.89 o 
  -4   6   5      272.31      293.28     25.16 o 
  -2   6   5      264.43      292.78     23.37 o 
   0   6   5      173.60      179.94     23.32 o 
   2   6   5      114.59      121.86     25.11 o 
   4   6   5       10.36       27.66     16.06 o 
   6   6   5      172.86      149.56     21.88 o 
   8   6   5      304.05      292.95     23.98 o 
  10   6   5      169.79      163.89     40.13 o 
  12   6   5      279.43      312.74     59.40 o 
 -19   7   5        9.26       27.70     47.45 o 
 -17   7   5       24.24      -20.24     43.44 o 
 -15   7   5      527.83      610.15     78.60 o 
 -13   7   5      622.22      642.47     76.11 o 
 -11   7   5      283.36      290.50     75.42 o 
  -9   7   5      346.00      337.53     19.23 o 
  -7   7   5      722.44      742.34     25.14 o 
  -5   7   5       81.08      110.43     17.66 o 
  -3   7   5      850.08      895.74     34.56 o 
  -1   7   5      590.63      509.40     44.47 o 
   1   7   5     1911.32     1820.37     57.19 o 
   3   7   5      997.83     1027.70     37.80 o 
   5   7   5      817.90      787.18     36.47 o 
   7   7   5      211.55      181.50     22.14 o 
   9   7   5      142.83      177.09     27.91 o 
  11   7   5       73.78       86.89     57.46 o 
 -18   8   5      227.19      192.15     63.54 o 
 -16   8   5      206.21       86.47     48.69 o 
 -14   8   5       43.35      104.57     53.74 o 
 -12   8   5      778.46      781.44     89.44 o 
 -10   8   5     1980.08     2163.43    144.97 o 
  -8   8   5      396.94      398.81     22.86 o 
  -6   8   5     1806.44     1837.99     40.11 o 
  -4   8   5     1320.06     1258.17     36.16 o 
  -2   8   5     4079.45     4142.23     56.68 o 
   0   8   5      382.52      359.80     34.48 o 
   2   8   5     8046.85     8373.22     97.55 o 
   4   8   5       74.53       83.74     22.51 o 
   6   8   5      264.01      263.56     25.45 o 
   8   8   5      243.63      222.87     24.86 o 
  10   8   5      372.68      446.73     62.99 o 
 -17   9   5     4595.23     4394.54    148.84 o 
 -15   9   5      481.82      601.24     81.22 o 
 -13   9   5     1170.10     1483.24    120.11 o 
 -11   9   5      110.24      110.99     56.01 o 
  -9   9   5     6812.44     7075.31     93.81 o 
  -7   9   5     6872.45     7109.44     71.70 o 
  -5   9   5     7165.32     7385.77     79.62 o 
  -3   9   5     2384.73     2252.18     45.18 o 
  -1   9   5     1669.51     1642.66     41.95 o 
   1   9   5     5020.83     5018.71     86.84 o 
   3   9   5     4906.15     4946.70     84.73 o 
   5   9   5     3999.28     3939.25     66.34 o 
   7   9   5       20.47       68.00     23.26 o 
   9   9   5      804.69      829.92    102.77 o 
 -16  10   5       36.45      -18.72     43.44 o 
 -14  10   5      970.96     1128.09    100.77 o 
 -12  10   5     2388.77     2618.45    167.90 o 
 -10  10   5        8.64       33.71     52.28 o 
  -8  10   5       65.90       71.42     15.74 o 
  -6  10   5     2080.96     2192.06     69.44 o 
  -4  10   5        4.06        9.31     15.10 o 
  -2  10   5     2982.16     3066.35     56.58 o 
   0  10   5     3788.47     3815.39     75.60 o 
   2  10   5       44.91       71.39     30.14 o 
   4  10   5      228.96      263.89     25.22 o 
   6  10   5     1930.22     1902.40     55.92 o 
   8  10   5       11.14        6.63     40.34 o 
 -15  11   5      285.19      202.65     66.37 o 
 -13  11   5        1.10       98.42     77.22 o 
 -11  11   5      150.31      110.37     54.49 o 
  -9  11   5      474.99      441.06     35.05 o 
  -7  11   5     2546.37     2470.88     54.17 o 
  -5  11   5      508.12      440.75     28.21 o 
  -3  11   5     1236.75     1119.65     49.27 o 
  -1  11   5      204.14      167.91     24.99 o 
   1  11   5       71.20       77.81     24.20 o 
   3  11   5       55.79       77.95     20.84 o 
   5  11   5      910.55      885.64     50.30 o 
   7  11   5       94.76        4.56     40.47 o 
 -12  12   5      262.10      350.04     73.21 o 
 -10  12   5      802.49      775.57     98.91 o 
  -8  12   5       81.99       65.35     56.36 o 
  -6  12   5      975.48      946.43     42.27 o 
  -4  12   5        5.01       27.54     17.29 o 
  -2  12   5     1276.16     1266.30     70.81 o 
   0  12   5      154.59      164.35     37.48 o 
   2  12   5      375.14      391.12     39.54 o 
   4  12   5        4.35       51.53     31.81 o 
   6  12   5      751.25      696.07     83.78 o 
 -11  13   5        0.26       67.48     72.94 o 
  -9  13   5      321.46      247.61     50.14 o 
  -7  13   5        7.35      -10.89     16.91 o 
  -5  13   5      188.21      211.40     32.01 o 
  -3  13   5      340.03      394.10     81.12 o 
  -1  13   5       18.18       35.15     27.39 o 
   1  13   5       31.02       59.56     24.44 o 
   3  13   5        0.20       24.71     44.55 o 
  -8  14   5      516.55      544.26     84.13 o 
  -6  14   5       24.85       30.25     50.97 o 
  -4  14   5      484.08      527.02     41.11 o 
  -2  14   5       46.55       60.91     27.17 o 
   0  14   5      268.61      236.19     40.73 o 
   2  14   5      188.70      129.03     28.35 o 
 -20   0   6      329.46      453.92     58.16 o 
 -18   0   6     5439.31     5228.20    245.05 o 
 -16   0   6     6117.13     6401.59     93.41 o 
 -14   0   6     5670.25     6122.98     96.08 o 
 -12   0   6    16474.22    17259.06    244.88 o 
 -10   0   6     6031.95     6379.66    142.07 o 
  -8   0   6     2923.73     2769.30    118.59 o 
  -6   0   6     5874.77     5984.98     82.65 o 
  -4   0   6     3673.57     3372.62     64.81 o 
  -2   0   6      470.69      751.43     55.77 o 
   0   0   6    20566.00    21632.01    361.92 o 
   2   0   6    10087.05    10074.66    133.83 o 
   4   0   6     4798.04     4693.85     89.23 o 
   6   0   6     5283.40     5452.29    177.82 o 
   8   0   6     3202.05     3388.90    116.52 o 
  10   0   6      645.44      552.75    154.85 o 
  12   0   6     2357.61     2608.64     97.18 o 
 -19   1   6      797.50      696.54     40.58 o 
 -17   1   6      402.85      459.60     28.76 o 
 -15   1   6     4057.73     4074.18     54.38 o 
 -13   1   6     5522.75     5566.06     60.53 o 
 -11   1   6     6559.16     6528.58     69.53 o 
  -9   1   6     4222.94     4221.68     52.39 o 
  -7   1   6     1606.13     1553.42     47.72 o 
  -5   1   6       57.06      124.79     20.83 o 
  -3   1   6     1557.69     1451.02     40.84 o 
  -1   1   6     4443.75     4553.55     60.52 o 
   1   1   6     2907.53     2764.43     59.41 o 
   3   1   6     3738.20     3819.95     69.29 o 
   5   1   6     2147.37     2209.07     52.46 o 
   7   1   6      907.68      956.30     32.48 o 
   9   1   6      783.06      690.94    112.93 o 
  11   1   6     1049.56     1001.59    137.40 o 
  13   1   6      138.67       58.78     37.23 o 
 -20   2   6       42.22      -18.51     33.98 o 
 -18   2   6      711.89      722.20     47.36 o 
 -16   2   6       45.05       46.85     14.45 o 
 -14   2   6       37.44       56.45     15.97 o 
 -12   2   6      125.94      120.70     18.96 o 
 -10   2   6      430.74      434.92     24.96 o 
  -8   2   6     1503.88     1521.99     36.53 o 
  -6   2   6     9169.69    10109.18     77.14 o 
  -4   2   6       23.22       39.00     22.40 o 
  -2   2   6       26.69       52.32     22.37 o 
   0   2   6      420.86      448.29     25.79 o 
   2   2   6      106.97      136.85     22.02 o 
   4   2   6       35.22       49.78     23.15 o 
   6   2   6      133.71      136.08     17.41 o 
   8   2   6      207.03      174.46     23.23 o 
  10   2   6       28.41       52.39     17.58 o 
  12   2   6      468.14      385.30     56.84 o 
 -21   3   6       31.65       38.47     33.36 o 
 -19   3   6      467.41      485.62     65.06 o 
 -17   3   6        4.70       11.54      9.61 o 
 -15   3   6       57.66       26.24     12.36 o 
 -13   3   6      449.73      438.11     20.88 o 
 -11   3   6      775.85      766.85     26.74 o 
  -9   3   6       39.32       58.89     13.80 o 
  -7   3   6     1840.16     1803.75     34.81 o 
  -5   3   6      653.50      532.22     25.78 o 
  -3   3   6     4800.61     5044.16     86.27 o 
  -1   3   6     7178.92     7642.24     77.92 o 
   1   3   6     5511.69     5599.79     85.20 o 
   3   3   6      676.33      655.48     30.80 o 
   5   3   6      352.47      381.89     31.47 o 
   7   3   6       65.02       74.43     19.20 o 
   9   3   6       82.46       76.13     22.26 o 
  11   3   6      213.74      160.98     33.65 o 
 -20   4   6      295.84      344.72     63.06 o 
 -18   4   6      486.20      510.55     70.24 o 
 -16   4   6      130.45      109.80     18.50 o 
 -14   4   6       19.58        8.59      9.09 o 
 -12   4   6       30.60       30.10     11.61 o 
 -10   4   6      650.70      665.27     22.54 o 
  -8   4   6     7144.53     7768.09     75.49 o 
  -6   4   6     4560.69     4510.86     76.62 o 
  -4   4   6      759.43      952.48     29.87 o 
  -2   4   6      181.71      265.09     23.02 o 
   0   4   6      201.98      252.50     23.54 o 
   2   4   6      149.71      120.09     37.41 o 
   4   4   6     1568.50     1508.36     73.24 o 
   6   4   6      450.09      396.90     31.31 o 
   8   4   6       37.82       55.57     19.73 o 
  10   4   6      530.38      489.28     42.27 o 
  12   4   6      218.45      161.25     71.28 o 
 -19   5   6      981.77     1043.21     86.40 o 
 -17   5   6      913.51      993.55     88.89 o 
 -15   5   6      821.50      910.87     88.20 o 
 -13   5   6     1352.81     1427.67     61.42 o 
 -11   5   6     1118.08     1169.03     29.80 o 
  -9   5   6     2456.15     2445.47     39.68 o 
  -7   5   6     4353.29     4161.21    298.86 o 
  -5   5   6    14805.75    15429.01    125.63 o 
  -3   5   6     2578.58     2586.30     46.52 o 
  -1   5   6     4705.91     4779.04     64.12 o 
   1   5   6     2109.93     2163.74     45.79 o 
   3   5   6     5086.81     5008.30     75.76 o 
   5   5   6     1894.40     1998.38     56.10 o 
   7   5   6     5703.10     5755.24     78.09 o 
   9   5   6      901.76      881.72     41.90 o 
  11   5   6      860.82      842.54    131.58 o 
 -18   6   6       43.07      107.19     62.71 o 
 -16   6   6     1607.32     1724.57    128.74 o 
 -14   6   6      172.60      249.13     64.30 o 
 -12   6   6     2509.43     2631.98    130.06 o 
 -10   6   6     1952.42     1952.13     88.61 o 
  -8   6   6     4104.85     4124.23     63.50 o 
  -6   6   6      509.73      436.60     23.11 o 
  -4   6   6     4488.36     4420.63     60.28 o 
  -2   6   6       37.17       43.89     24.16 o 
   0   6   6      202.37      156.40     23.09 o 
   2   6   6       38.19       35.05     21.48 o 
   4   6   6        3.34       31.92     22.59 o 
   6   6   6      355.69      272.71     28.28 o 
   8   6   6      719.55      717.56     73.06 o 
  10   6   6      336.94      307.66     27.94 o 
 -19   7   6        2.42      115.00     69.00 o 
 -17   7   6      239.46      259.49     79.98 o 
 -15   7   6     3121.35     3140.47    189.45 o 
 -13   7   6       30.04       17.82     51.94 o 
 -11   7   6      106.62       45.57     52.11 o 
  -9   7   6     1188.91     1108.94     48.15 o 
  -7   7   6      688.28      676.96     32.28 o 
  -5   7   6     1412.26     1548.60     44.98 o 
  -3   7   6     1609.35     1598.15     58.37 o 
  -1   7   6      107.15       96.08     29.54 o 
   1   7   6        8.78       49.24     24.08 o 
   3   7   6     1482.32     1565.50     66.55 o 
   5   7   6      194.21      201.38     24.02 o 
   7   7   6      412.57      336.60     35.12 o 
   9   7   6       73.38      130.14     27.68 o 
 -18   8   6     1008.31      871.16     83.23 o 
 -16   8   6     1923.32     2076.88    113.48 o 
 -14   8   6        9.98       42.96     53.39 o 
 -12   8   6     3520.99     3687.55    166.80 o 
 -10   8   6     1548.19     1468.92    100.26 o 
  -8   8   6     7697.12     7823.94     86.10 o 
  -6   8   6     2768.77     2692.93     55.84 o 
  -4   8   6     2850.23     2901.67     57.42 o 
  -2   8   6      414.97      387.82     38.63 o 
   0   8   6     2907.03     2978.33     50.96 o 
   2   8   6     1864.58     1862.74    158.72 o 
   4   8   6     1346.48     1433.08     69.02 o 
   6   8   6      755.08      754.03     40.31 o 
   8   8   6      680.71      830.25     80.64 o 
  10   8   6      384.92      360.05     63.20 o 
 -17   9   6        1.80       41.92     61.19 o 
 -15   9   6      199.78      178.13     70.79 o 
 -13   9   6     1023.47      875.44     98.28 o 
 -11   9   6      430.11      399.35     82.40 o 
  -9   9   6      197.27      218.70     19.75 o 
  -7   9   6      677.78      631.89     28.97 o 
  -5   9   6      333.91      330.82     23.01 o 
  -3   9   6       42.92       51.31     21.21 o 
  -1   9   6     3293.77     3295.63     59.65 o 
   1   9   6        0.70       59.07     21.95 o 
   3   9   6      124.84      112.59     29.39 o 
   5   9   6      564.97      491.38     43.93 o 
   7   9   6      884.74      808.03     48.42 o 
   9   9   6      168.71      195.74     62.92 o 
 -16  10   6      111.52       80.12     47.24 o 
 -14  10   6       18.34       53.94     55.19 o 
 -12  10   6       29.73      122.32     79.43 o 
 -10  10   6       17.84       39.79     10.43 o 
  -8  10   6     1201.49     1275.04     38.32 o 
  -6  10   6      458.37      433.05     51.04 o 
  -4  10   6        4.88       26.75     19.30 o 
  -2  10   6       13.86       34.34     17.14 o 
   0  10   6     1770.31     1604.47     51.01 o 
   2  10   6      928.47      864.91     44.31 o 
   4  10   6     1617.61     1514.75     72.00 o 
   6  10   6      158.12      126.88     30.04 o 
   8  10   6      207.96      234.90     68.10 o 
 -15  11   6       57.70       90.48     49.66 o 
 -13  11   6      206.21      274.75     71.76 o 
 -11  11   6      238.62      231.45     54.15 o 
  -9  11   6      321.64      282.41     37.57 o 
  -7  11   6      916.74      860.41     38.97 o 
  -5  11   6       66.16       72.47     19.08 o 
  -3  11   6     1196.64     1090.83     40.34 o 
  -1  11   6      540.82      519.48     90.55 o 
   1  11   6      375.70      435.46     46.00 o 
   3  11   6      241.68      251.68     38.15 o 
   5  11   6      414.78      293.72     35.93 o 
   7  11   6       18.41       25.69     37.44 o 
 -12  12   6      639.75      612.15    106.57 o 
 -10  12   6        1.44       65.48     53.18 o 
  -8  12   6     3527.78     3385.40     86.37 o 
  -6  12   6      150.51      141.91     38.88 o 
  -4  12   6       50.08       41.40     23.33 o 
  -2  12   6       22.25       54.31     28.11 o 
   0  12   6      256.54      229.17     36.42 o 
   2  12   6      178.08      228.80     35.67 o 
   4  12   6     1781.62     1668.65     62.62 o 
 -11  13   6     1444.25     1454.09    116.52 o 
  -9  13   6      275.35      481.61     79.01 o 
  -7  13   6      663.92      626.23     43.16 o 
  -5  13   6     2387.04     2346.75     67.76 o 
  -3  13   6      695.90      780.68    136.00 o 
  -1  13   6     1213.32     1247.14     56.85 o 
   1  13   6      965.66     1015.47     98.22 o 
   3  13   6     1261.60     1248.89     88.34 o 
  -8  14   6      205.63      215.35     64.58 o 
  -6  14   6       48.56      139.38     65.96 o 
  -4  14   6      165.83      145.04     31.16 o 
  -2  14   6      288.89      336.04     65.41 o 
   0  14   6      304.34      289.32     44.64 o 
 -21   1   7      144.26       89.79     33.91 o 
 -19   1   7     1088.12      956.75     54.96 o 
 -17   1   7     2539.57     2503.01     66.73 o 
 -15   1   7       14.07       43.63     18.55 o 
 -13   1   7      143.75      125.05     20.81 o 
 -11   1   7     1361.47     1439.58     36.76 o 
  -9   1   7     4195.27     4105.22     73.07 o 
  -7   1   7     4627.30     4730.43     60.24 o 
  -5   1   7     7081.39     7332.21     76.70 o 
  -3   1   7     1836.24     2277.70    215.25 o 
  -1   1   7     2076.09     2030.56     62.52 o 
   1   1   7     3118.83     3072.50     64.36 o 
   3   1   7     2530.25     2327.83     63.42 o 
   5   1   7     1193.85     1155.54     36.25 o 
   7   1   7      845.85      855.98     45.40 o 
   9   1   7      106.01       90.20     39.09 o 
  11   1   7      722.64      537.78    133.81 o 
 -20   2   7      445.62      477.54     69.34 o 
 -18   2   7       99.10      155.35     55.12 o 
 -16   2   7      472.37      463.14     23.78 o 
 -14   2   7       57.83       83.43     17.71 o 
 -12   2   7      552.33      509.30     26.88 o 
 -10   2   7     1985.44     2083.29     41.86 o 
  -8   2   7      746.67      735.30     31.74 o 
  -6   2   7      423.51      348.54     25.39 o 
  -4   2   7     2197.35     1980.98     85.16 o 
  -2   2   7      485.60      470.85     25.71 o 
   0   2   7        8.21        0.09     23.46 o 
   2   2   7     1281.72     1387.56     39.35 o 
   4   2   7      309.69      307.03     25.76 o 
   6   2   7      150.59      123.85     27.31 o 
   8   2   7      948.39      902.63     68.64 o 
  10   2   7      416.91      287.74     59.48 o 
 -21   3   7       67.28       39.44     38.47 o 
 -19   3   7      204.57      270.40     59.74 o 
 -17   3   7     1211.77     1205.54     66.57 o 
 -15   3   7      229.30      205.59     16.68 o 
 -13   3   7      625.58      587.85     25.33 o 
 -11   3   7      939.19      919.48     33.91 o 
  -9   3   7      366.06      320.98     28.40 o 
  -7   3   7     1103.97     1111.67     33.55 o 
  -5   3   7     2413.16     2369.64     77.34 o 
  -3   3   7     1869.24     1857.22     42.32 o 
  -1   3   7     2414.56     2575.24     48.16 o 
   1   3   7     4934.30     5101.22     68.92 o 
   3   3   7     1917.07     1970.45     62.77 o 
   5   3   7      579.26      567.60     33.68 o 
   7   3   7       22.45       62.74     31.37 o 
   9   3   7      255.13      298.57     40.03 o 
  11   3   7      251.94      202.52     55.56 o 
 -20   4   7      470.80      455.64     66.72 o 
 -18   4   7     1762.11     1823.82    124.18 o 
 -16   4   7     1612.28     1695.02     42.85 o 
 -14   4   7     8613.44     8717.69     93.04 o 
 -12   4   7     2614.82     2664.66     45.65 o 
 -10   4   7    10379.09    10476.01     98.61 o 
  -8   4   7     7789.29     7652.85    127.24 o 
  -6   4   7    16184.89    17046.22    253.65 o 
  -4   4   7     8970.35     8960.56     91.91 o 
  -2   4   7    10899.66    10846.98    105.80 o 
   0   4   7     2103.67     2250.88     50.16 o 
   2   4   7     3073.82     3214.95     60.42 o 
   4   4   7     1438.91     1460.55     46.77 o 
   6   4   7      609.32      584.87     64.70 o 
   8   4   7      742.24      744.04     59.31 o 
  10   4   7      562.99      570.83     45.65 o 
 -19   5   7      160.50      155.82     57.53 o 
 -17   5   7      695.17      599.24     75.15 o 
 -15   5   7       38.40       23.00      3.84 o 
 -13   5   7      369.66      355.07     15.42 o 
 -11   5   7     3579.87     3729.00     55.95 o 
  -9   5   7      959.63      975.19     29.79 o 
  -7   5   7     2232.51     2259.06     43.77 o 
  -5   5   7     2511.41     2401.90     48.59 o 
  -3   5   7     4484.78     4610.81     64.82 o 
  -1   5   7        3.69       43.07     24.65 o 
   1   5   7     4919.39     5143.04     78.34 o 
   3   5   7      152.88      138.59     27.73 o 
   5   5   7       73.39       93.73     21.93 o 
   7   5   7      510.09      520.76     43.94 o 
   9   5   7      533.84      593.79     93.00 o 
 -20   6   7      171.22      196.98     64.30 o 
 -18   6   7      134.70      111.96     68.24 o 
 -16   6   7     2013.11     2056.78    144.35 o 
 -14   6   7     2137.47     2014.86    121.77 o 
 -12   6   7       32.46       30.61     10.95 o 
 -10   6   7      243.45      227.27     18.96 o 
  -8   6   7      359.73      357.19     25.59 o 
  -6   6   7     1132.56     1156.43     35.16 o 
  -4   6   7       90.65       79.86     21.85 o 
  -2   6   7       20.26       40.24     24.19 o 
   0   6   7     1212.73     1171.98     41.09 o 
   2   6   7     2598.62     2540.73     94.37 o 
   4   6   7      292.95      286.69     29.25 o 
   6   6   7      915.18      828.47     47.69 o 
   8   6   7       13.21       63.89     34.74 o 
  10   6   7       32.10       45.83     20.13 o 
 -19   7   7       46.71       96.63     52.98 o 
 -17   7   7     1349.75     1545.95    104.36 o 
 -15   7   7        5.13       36.26     53.53 o 
 -13   7   7       73.43      143.11     86.82 o 
 -11   7   7      442.93      433.24     26.13 o 
  -9   7   7        4.51       25.05     24.71 o 
  -7   7   7     1526.81     1459.80     38.15 o 
  -5   7   7      124.75      112.84     26.70 o 
  -3   7   7       73.65       70.85     25.36 o 
  -1   7   7        4.65        6.98     22.37 o 
   1   7   7     5717.48     5758.23     97.20 o 
   3   7   7      664.13      600.38     42.87 o 
   5   7   7      421.41      340.42     40.00 o 
   7   7   7       32.80       78.51     47.83 o 
   9   7   7      258.15      220.12     38.54 o 
 -18   8   7      140.10       58.09     45.17 o 
 -16   8   7     1134.78     1009.99     96.83 o 
 -14   8   7        0.56       29.91     53.80 o 
 -12   8   7      382.76      401.01     82.12 o 
 -10   8   7        2.01       27.71     12.66 o 
  -8   8   7     1010.28     1018.45     37.12 o 
  -6   8   7     2881.17     2946.83     48.45 o 
  -4   8   7     6554.41     6633.63     73.14 o 
  -2   8   7       51.13       67.83     21.01 o 
   0   8   7        1.97       10.54     21.97 o 
   2   8   7      328.82      296.97     33.24 o 
   4   8   7     1118.22     1016.12    146.94 o 
   6   8   7      348.56      366.91     35.37 o 
   8   8   7      510.33      468.12     39.85 o 
 -17   9   7      851.74      734.47     84.68 o 
 -15   9   7      794.65      850.99     88.82 o 
 -13   9   7     1064.49     1108.20    106.30 o 
 -11   9   7     2080.33     2174.52     36.22 o 
  -9   9   7     2619.56     2559.01     57.07 o 
  -7   9   7     6301.98     6307.28     92.10 o 
  -5   9   7     1983.25     1935.07     49.66 o 
  -3   9   7     2681.43     2698.01     68.34 o 
  -1   9   7     1839.20     1861.23     84.74 o 
   1   9   7     2568.63     2430.20     93.91 o 
   3   9   7      739.82      698.70     67.61 o 
   5   9   7      975.73      974.00     48.01 o 
   7   9   7      215.03      241.32     30.48 o 
 -16  10   7      297.16      311.71     72.38 o 
 -14  10   7      376.57      409.30     85.92 o 
 -12  10   7     1489.99     1578.83    128.81 o 
 -10  10   7     1009.40     1007.70     56.81 o 
  -8  10   7      718.99      729.47     31.73 o 
  -6  10   7     1192.87     1167.00     43.54 o 
  -4  10   7     1720.30     1631.39     56.34 o 
  -2  10   7     1440.69     1392.64     59.99 o 
   0  10   7     1150.33     1190.48     69.67 o 
   2  10   7      466.54      488.97     44.75 o 
   4  10   7      303.73      300.81     34.23 o 
   6  10   7      117.82       74.72     19.25 o 
 -15  11   7        9.22       37.50     49.04 o 
 -13  11   7       17.69       56.36     75.70 o 
 -11  11   7        1.89       58.92     54.22 o 
  -9  11   7      118.42      123.68     25.74 o 
  -7  11   7      900.05      789.22     54.92 o 
  -5  11   7       10.92       16.39     18.14 o 
  -3  11   7      131.46       89.91     33.12 o 
  -1  11   7       52.21       61.47     37.39 o 
   1  11   7        9.59       16.82     44.55 o 
   3  11   7       60.35       87.20     43.86 o 
   5  11   7      279.65      258.32     59.05 o 
 -12  12   7      160.10      128.47     62.85 o 
 -10  12   7       14.55       75.35     56.08 o 
  -8  12   7      486.31      503.27     39.61 o 
  -6  12   7     1933.07     1937.30     71.31 o 
  -4  12   7      969.16     1044.73     53.11 o 
  -2  12   7      102.93      127.80     30.30 o 
   0  12   7       86.13       90.27     50.90 o 
   2  12   7       10.78       30.42     23.72 o 
 -11  13   7      334.29      478.92     95.94 o 
  -9  13   7       22.67       27.63     54.43 o 
  -7  13   7      107.73       69.80     18.10 o 
  -5  13   7      190.20      184.27     35.32 o 
  -3  13   7       28.82       46.72     29.92 o 
  -1  13   7        2.46       64.94     35.45 o 
   1  13   7       16.17       47.50     23.30 o 
  -6  14   7     1644.98     1567.92    106.43 o 
  -4  14   7      101.26      145.74     48.45 o 
 -20   0   8     1433.81     1334.61     74.25 o 
 -18   0   8     5331.46     5526.47    132.62 o 
 -16   0   8     5779.91     5834.59    113.21 o 
 -14   0   8     3784.44     4187.27     82.15 o 
 -12   0   8     6453.71     6761.12    104.11 o 
 -10   0   8    10068.30    10400.67    145.06 o 
  -8   0   8     5452.88     5475.74     97.49 o 
  -6   0   8     3634.00     3672.39     85.55 o 
  -4   0   8     1821.26     1511.58     84.02 o 
  -2   0   8     5747.95     5506.35    102.93 o 
   0   0   8    13841.93    14639.92    241.67 o 
   2   0   8    13007.58    13076.67    191.15 o 
   4   0   8     7092.86     7418.07    200.57 o 
   6   0   8     1387.15     1536.01     89.51 o 
   8   0   8      241.27      283.87     46.83 o 
  10   0   8      907.03      827.71    158.03 o 
 -21   1   8      341.72      354.25     58.78 o 
 -19   1   8      303.01      293.31     35.78 o 
 -17   1   8     2579.04     2432.47     44.82 o 
 -15   1   8     2436.16     2449.12     65.25 o 
 -13   1   8     4015.91     4204.28     68.04 o 
 -11   1   8      417.65      454.26     30.74 o 
  -9   1   8     1201.98     1231.28     38.55 o 
  -7   1   8       11.96       17.51     25.18 o 
  -5   1   8     1146.00     1174.74     51.91 o 
  -3   1   8      732.23      653.76     32.15 o 
  -1   1   8     1840.26     1685.55     69.88 o 
   1   1   8     2958.16     3003.47     55.31 o 
   3   1   8     2567.30     2569.84     65.68 o 
   5   1   8     1015.65      955.51     66.24 o 
   7   1   8      384.15      370.96     36.34 o 
   9   1   8      228.89      194.19     29.84 o 
 -20   2   8       10.12       15.89     37.16 o 
 -18   2   8      292.67      221.96     32.45 o 
 -16   2   8        7.83       16.14     15.53 o 
 -14   2   8       69.20       69.50     20.44 o 
 -12   2   8     1775.56     1746.23     40.92 o 
 -10   2   8      506.94      564.65     33.70 o 
  -8   2   8     6593.55     6578.05     94.93 o 
  -6   2   8     2427.17     2409.65     47.57 o 
  -4   2   8     2669.35     2613.52     50.22 o 
  -2   2   8      541.54      635.37     32.49 o 
   0   2   8     2234.56     2257.75     59.98 o 
   2   2   8      489.05      440.11     32.47 o 
   4   2   8      215.23      199.14     25.00 o 
   6   2   8       66.78       53.72     25.96 o 
   8   2   8       20.65       43.83     28.98 o 
  10   2   8        9.58       31.35     13.02 o 
 -21   3   8        4.77       31.98     49.45 o 
 -19   3   8        5.76       -9.05     41.44 o 
 -17   3   8      116.80      119.42     27.43 o 
 -15   3   8     2496.35     2349.05     45.31 o 
 -13   3   8       57.30       30.14     20.35 o 
 -11   3   8       53.99       72.89     29.13 o 
  -9   3   8     1453.52     1408.05     52.46 o 
  -7   3   8      265.58      317.79     31.90 o 
  -5   3   8     1372.97     1612.59     44.67 o 
  -3   3   8     1260.91     1256.21     52.90 o 
  -1   3   8      289.23      275.42     28.42 o 
   1   3   8      114.24      111.60     32.75 o 
   3   3   8     2412.10     2434.89     71.16 o 
   5   3   8       12.00       18.81     27.72 o 
   7   3   8      209.73      209.88     35.51 o 
   9   3   8       69.23       85.16     26.91 o 
 -20   4   8       18.14       90.41     69.14 o 
 -18   4   8      395.03      439.21     82.54 o 
 -16   4   8        2.48       27.85     14.53 o 
 -14   4   8     1240.91     1443.27     41.03 o 
 -12   4   8      117.21      128.79     27.10 o 
 -10   4   8       57.76       59.47     21.46 o 
  -8   4   8      123.57       83.30     28.96 o 
  -6   4   8     1240.72     1260.42     38.40 o 
  -4   4   8      948.39      991.96     38.31 o 
  -2   4   8      149.48      123.77     22.80 o 
   0   4   8      224.61      222.81     25.37 o 
   2   4   8      521.02      471.69     35.06 o 
   4   4   8      701.42      678.81     37.63 o 
   6   4   8      164.69      176.54     30.85 o 
   8   4   8      415.82      380.76     41.37 o 
  10   4   8        2.01       39.95     21.28 o 
 -19   5   8      945.61      816.39     81.09 o 
 -17   5   8     1139.99     1253.59    110.30 o 
 -15   5   8     5021.73     5142.06    123.74 o 
 -13   5   8      243.27      202.87     17.53 o 
 -11   5   8       52.56      101.81     23.34 o 
  -9   5   8     1585.16     1623.91     39.70 o 
  -7   5   8     2681.98     2647.05     50.71 o 
  -5   5   8     3798.21     3902.46     61.49 o 
  -3   5   8     5012.24     5051.90     67.65 o 
  -1   5   8       85.65       92.28     25.74 o 
   1   5   8      733.10      674.30     38.19 o 
   3   5   8     5391.92     5404.29    155.08 o 
   5   5   8     1864.22     1891.26    128.61 o 
   7   5   8      991.25     1046.43     58.86 o 
   9   5   8      536.57      496.97     44.26 o 
 -20   6   8      620.38      503.71     79.91 o 
 -18   6   8      759.72      714.72     98.08 o 
 -16   6   8      690.20      551.37     76.87 o 
 -14   6   8       40.65       50.74     11.00 o 
 -12   6   8     2271.03     2386.41     48.14 o 
 -10   6   8     3440.56     3319.68     65.63 o 
  -8   6   8     4549.01     4388.12     69.24 o 
  -6   6   8     2542.38     2424.88     52.83 o 
  -4   6   8     1679.83     1734.92     46.45 o 
  -2   6   8       18.41       93.54     27.98 o 
   0   6   8     2540.73     2373.03     72.22 o 
   2   6   8      853.28      822.42     67.21 o 
   4   6   8       81.82       91.13     24.73 o 
   6   6   8       75.65       95.21     35.92 o 
   8   6   8      170.26      204.65     34.22 o 
 -19   7   8       32.13       90.20     50.77 o 
 -17   7   8      732.62      685.36     96.35 o 
 -15   7   8      555.17      701.66     87.85 o 
 -13   7   8      489.44      464.57     20.94 o 
 -11   7   8       47.44       25.74     16.45 o 
  -9   7   8      280.50      241.98     21.71 o 
  -7   7   8      983.57      898.42     35.50 o 
  -5   7   8     2815.55     2677.09     60.51 o 
  -3   7   8        2.77       24.59     21.68 o 
  -1   7   8        3.36       40.31     24.60 o 
   1   7   8      247.84      310.13     49.80 o 
   3   7   8      466.83      562.04     60.78 o 
   5   7   8      413.23      441.02     47.32 o 
   7   7   8      303.34      334.70     47.45 o 
 -18   8   8      310.28      327.45     64.16 o 
 -16   8   8     1802.70     1740.52    112.17 o 
 -14   8   8      507.52      473.05     85.78 o 
 -12   8   8     1843.03     1815.38     50.11 o 
 -10   8   8     2733.37     2702.20     53.75 o 
  -8   8   8     2538.52     2509.59     56.15 o 
  -6   8   8     1742.22     1738.50     65.77 o 
  -4   8   8     3045.46     3144.22     82.50 o 
  -2   8   8     2668.91     2785.95    206.20 o 
   0   8   8     1016.96     1075.02     68.19 o 
   2   8   8     1823.33     1817.19    104.83 o 
   4   8   8      705.90      726.73     54.04 o 
   6   8   8      609.78      683.40     44.89 o 
 -17   9   8       59.26       63.13     48.90 o 
 -15   9   8       18.47       66.51     75.22 o 
 -13   9   8        2.13       87.10     80.12 o 
 -11   9   8       51.74       75.27     16.10 o 
  -9   9   8       82.36       62.38     25.53 o 
  -7   9   8      128.33      170.23     25.16 o 
  -5   9   8       72.11      101.61     23.69 o 
  -3   9   8      527.08      502.88     63.36 o 
  -1   9   8       88.36       95.31     26.45 o 
   1   9   8      314.24      351.13     48.86 o 
   3   9   8      121.67      120.54     32.13 o 
   5   9   8      318.18      362.13     34.98 o 
 -16  10   8      363.63      374.21     62.23 o 
 -12  10   8      926.56      872.68     98.01 o 
 -10  10   8       58.55       30.28     17.96 o 
  -8  10   8      275.24      252.25     24.91 o 
  -6  10   8        7.75       27.58     18.53 o 
  -4  10   8      909.58      909.49     58.50 o 
  -2  10   8      489.22      434.91     86.85 o 
   0  10   8      114.24      121.70     54.77 o 
   2  10   8       15.79       42.97     27.59 o 
   4  10   8       58.69       58.88     29.53 o 
 -15  11   8       25.13       24.38     51.25 o 
 -13  11   8       94.98       78.25     57.53 o 
 -11  11   8       60.49       62.78     61.19 o 
  -9  11   8      274.48      303.61     38.37 o 
  -7  11   8      199.96      185.62     40.46 o 
  -5  11   8      287.38      206.08     33.18 o 
  -3  11   8       30.67       68.00     32.46 o 
  -1  11   8      122.98       83.95     30.95 o 
   1  11   8      153.12      203.96     58.64 o 
   3  11   8      142.29       90.86     34.67 o 
 -12  12   8      433.91      428.78     81.71 o 
 -10  12   8       27.09       86.82     81.64 o 
  -8  12   8      129.88      111.46     30.84 o 
  -6  12   8      295.65      306.47     34.07 o 
  -4  12   8       37.17       46.40     25.24 o 
  -2  12   8      451.16      478.70     42.74 o 
   0  12   8      264.26      188.49     52.70 o 
   2  12   8       98.34       83.91     32.10 o 
  -9  13   8      221.35      216.87     81.02 o 
  -7  13   8      734.40      685.56     84.68 o 
  -5  13   8      793.15      793.54     58.89 o 
  -3  13   8      726.61      793.26     99.39 o 
  -1  13   8      710.03      759.32     50.78 o 
 -21   1   9      640.82      662.09     74.11 o 
 -19   1   9      265.28      324.56     71.97 o 
 -17   1   9     1229.64     1174.83     33.72 o 
 -15   1   9       25.28       68.49     22.87 o 
 -13   1   9     2688.86     2716.96     51.63 o 
 -11   1   9      213.15      203.60     27.96 o 
  -9   1   9      389.65      416.89     32.98 o 
  -7   1   9     2397.21     2228.95     50.84 o 
  -5   1   9      880.78      881.98     39.03 o 
  -3   1   9      945.64      912.50     38.88 o 
  -1   1   9      818.05      817.24     61.97 o 
   1   1   9      633.29      550.25     34.28 o 
   3   1   9        9.48       25.80     25.07 o 
   5   1   9     1873.82     1878.46     85.18 o 
   7   1   9        3.37       57.64     34.88 o 
   9   1   9      400.04      348.38     44.84 o 
 -20   2   9      171.11      163.90     57.60 o 
 -18   2   9      792.93      774.65     61.00 o 
 -16   2   9      773.16      757.56     29.67 o 
 -14   2   9     1013.23     1094.67     37.04 o 
 -12   2   9     4895.85     4765.06     74.93 o 
 -10   2   9      693.99      750.43     38.44 o 
  -8   2   9     2462.18     2537.44     69.11 o 
  -6   2   9     5119.89     5414.25     74.96 o 
  -4   2   9     1755.22     1811.12     51.62 o 
  -2   2   9      858.76      800.38     48.47 o 
   0   2   9      441.54      457.54     30.09 o 
   2   2   9     1520.01     1566.37     58.53 o 
   4   2   9     1988.59     2009.96     68.25 o 
   6   2   9      186.13      247.72     35.45 o 
   8   2   9       46.80       48.93     21.65 o 
 -21   3   9      134.09       92.62     41.23 o 
 -19   3   9       18.36       44.96     59.40 o 
 -17   3   9      598.12      578.10     63.91 o 
 -15   3   9      798.56      790.47     32.74 o 
 -13   3   9     5279.30     5128.47     61.01 o 
 -11   3   9        3.42       40.23     23.78 o 
  -9   3   9     1289.53     1240.48     45.03 o 
  -7   3   9      113.91      117.13     24.07 o 
  -5   3   9     1011.56     1018.54     41.94 o 
  -3   3   9       90.00      117.95     26.24 o 
  -1   3   9     2823.73     2977.05     57.95 o 
   1   3   9       28.03       30.83     23.21 o 
   3   3   9      915.94      964.88     58.95 o 
   5   3   9     1014.42     1012.53     61.40 o 
   7   3   9      351.73      397.47     44.92 o 
 -20   4   9      452.80      482.93     68.03 o 
 -18   4   9      765.24      849.33     87.44 o 
 -16   4   9     7108.98     7068.59     85.43 o 
 -14   4   9     3528.37     3633.96     65.78 o 
 -12   4   9     1428.03     1470.68     37.30 o 
 -10   4   9     8039.87     8087.85    105.42 o 
  -8   4   9    11627.44    11905.35    118.54 o 
  -6   4   9    10298.04    10476.59     99.18 o 
  -4   4   9     9148.94     9600.17     98.07 o 
  -2   4   9     1139.65     1109.07     43.96 o 
   0   4   9       53.26       77.93     27.17 o 
   2   4   9     5774.26     5983.46    192.46 o 
   4   4   9     2137.96     2273.54     98.63 o 
   6   4   9     1072.11     1017.96     62.17 o 
   8   4   9      470.53      454.24    104.57 o 
 -19   5   9      440.00      531.48     73.14 o 
 -17   5   9       23.88       33.08     53.80 o 
 -15   5   9      506.75      486.92     22.89 o 
 -13   5   9      404.93      394.52     26.74 o 
 -11   5   9     1319.24     1316.30     39.66 o 
  -9   5   9     2875.92     2777.72     89.08 o 
  -7   5   9     1269.23     1213.16     42.28 o 
  -5   5   9      156.70      170.25     30.09 o 
  -3   5   9       14.44       76.05     24.74 o 
  -1   5   9      971.02      948.65     52.32 o 
   1   5   9       11.57       62.28     30.08 o 
   3   5   9      507.67      438.70     86.51 o 
   5   5   9      115.95      137.73     30.88 o 
   7   5   9      206.75      225.13     40.72 o 
 -20   6   9        8.58        0.90     45.03 o 
 -18   6   9       93.38      121.15     52.56 o 
 -16   6   9      442.07      377.53     74.04 o 
 -14   6   9      938.37      960.96     36.64 o 
 -12   6   9      173.22      114.85     20.22 o 
 -10   6   9       93.96      127.08     44.31 o 
  -8   6   9        5.92       67.16     25.61 o 
  -6   6   9      160.65      135.00     23.49 o 
  -4   6   9      385.93      373.35     28.13 o 
  -2   6   9      380.26      403.36     48.75 o 
   0   6   9      193.07      228.68     37.64 o 
   2   6   9      945.12      897.74     61.04 o 
   4   6   9      478.50      406.34     51.33 o 
   6   6   9        1.81       45.61     29.39 o 
 -19   7   9      101.34       72.52     48.42 o 
 -17   7   9       30.11      108.16     78.39 o 
 -15   7   9      571.87      653.59     90.89 o 
 -13   7   9       70.29       58.46     24.31 o 
 -11   7   9        3.89       21.60     15.49 o 
  -9   7   9      595.71      547.45     32.59 o 
  -7   7   9      175.00      158.18     22.65 o 
  -5   7   9      835.76      772.35     38.12 o 
  -3   7   9      295.28      313.04     36.43 o 
  -1   7   9      560.35      568.33     41.90 o 
   1   7   9      362.00      307.49     73.97 o 
   3   7   9      259.77      244.93     34.61 o 
   5   7   9      207.64      136.07     28.38 o 
 -18   8   9      149.62      142.76     50.14 o 
 -16   8   9        8.78      -17.89     54.08 o 
 -14   8   9      372.61      425.32     79.36 o 
 -12   8   9      166.23      148.27     24.98 o 
 -10   8   9      507.23      433.71     32.50 o 
  -8   8   9      123.39      173.23     28.90 o 
  -6   8   9     1025.92      957.83     46.88 o 
  -4   8   9      121.39      141.02     35.67 o 
  -2   8   9      358.21      344.83     53.97 o 
   0   8   9        0.33       55.80     20.94 o 
   2   8   9      101.71      115.52     35.00 o 
   4   8   9       15.90       36.39     24.27 o 
   6   8   9      548.12      512.63     60.30 o 
 -17   9   9      731.82      760.86     95.11 o 
 -15   9   9     1601.22     1769.18    137.10 o 
 -13   9   9     2140.79     1963.40    119.63 o 
 -11   9   9     2601.34     2821.23    113.84 o 
  -9   9   9     1047.83     1068.20     60.16 o 
  -7   9   9     2278.53     2194.31     78.92 o 
  -5   9   9     2263.06     2255.54    106.23 o 
  -3   9   9     2613.54     2517.22    108.61 o 
  -1   9   9      283.47      431.59     50.92 o 
   1   9   9      489.07      477.60     55.86 o 
   3   9   9      110.40      119.76     27.61 o 
   5   9   9      822.20      890.50     66.51 o 
 -16  10   9      322.03      204.86     69.07 o 
 -14  10   9     1168.81     1204.41    118.73 o 
 -12  10   9      181.82      209.76     58.09 o 
 -10  10   9     1233.49     1196.77     87.30 o 
  -8  10   9     2039.00     1929.34    163.42 o 
  -6  10   9      691.30      680.74     61.77 o 
  -4  10   9      291.06      275.68     50.57 o 
  -2  10   9     1643.43     1615.83    128.98 o 
   0  10   9      254.04      239.53     53.80 o 
   2  10   9      465.11      492.82     43.53 o 
 -13  11   9       33.26       44.96     56.91 o 
 -11  11   9        1.71      -36.74     56.29 o 
  -9  11   9       12.11       66.40     33.37 o 
  -7  11   9      206.97      200.84    100.11 o 
  -5  11   9      140.82      117.65     31.27 o 
  -3  11   9      536.73      469.92     49.65 o 
  -1  11   9       17.11       52.65     31.77 o 
   1  11   9       23.33       51.27     26.92 o 
 -12  12   9       88.81      176.75     58.09 o 
 -10  12   9      471.09      559.94     79.43 o 
  -8  12   9      306.35      319.98     35.24 o 
  -6  12   9      912.76      921.15     57.89 o 
  -4  12   9      122.88      132.84     38.74 o 
  -2  12   9      684.84      606.65     77.32 o 
  -7  13   9        0.48       53.13     36.26 o 
 -20   0  10      967.11     1169.19     79.36 o 
 -18   0  10      864.39      795.60     47.42 o 
 -16   0  10     2740.40     2739.60     84.42 o 
 -14   0  10     7468.93     7307.40    138.44 o 
 -12   0  10     9133.94     9573.21    175.33 o 
 -10   0  10     3253.71     3101.88     88.57 o 
  -8   0  10     6442.10     6716.92    208.83 o 
  -6   0  10     3389.29     3255.66     94.24 o 
  -4   0  10    11756.34    12340.50    208.63 o 
  -2   0  10     6303.76     6791.28    170.18 o 
   0   0  10    10065.64    10559.57    192.98 o 
   2   0  10       52.16       85.16     48.76 o 
   4   0  10     6519.77     6655.42    150.64 o 
   6   0  10     1492.63     1638.85     91.17 o 
 -21   1  10      138.97       35.16     32.53 o 
 -19   1  10      922.98      918.49     46.16 o 
 -17   1  10      691.27      666.70     38.35 o 
 -15   1  10     3186.44     3119.20     60.98 o 
 -13   1  10        3.18       48.38     22.60 o 
 -11   1  10     1555.93     1629.87     48.08 o 
  -9   1  10      759.52      755.05     40.77 o 
  -7   1  10     1500.67     1498.60     46.15 o 
  -5   1  10     1087.60     1052.45     42.42 o 
  -3   1  10     2232.44     2229.25     52.33 o 
  -1   1  10      440.87      400.49     41.52 o 
   1   1  10     1353.99     1284.37     58.09 o 
   3   1  10     1835.21     1734.32     82.39 o 
   5   1  10       43.74       43.63     26.79 o 
   7   1  10       89.27       73.98     62.40 o 
 -20   2  10       23.70       66.65     58.85 o 
 -18   2  10       62.56       83.72     21.46 o 
 -16   2  10      224.67      218.73     48.12 o 
 -14   2  10      996.18     1067.27     35.77 o 
 -12   2  10     1711.59     1751.50     43.82 o 
 -10   2  10      295.70      228.96     28.65 o 
  -8   2  10     1022.81     1093.43     43.35 o 
  -6   2  10      862.68      863.08     44.45 o 
  -4   2  10      760.44      811.80     41.19 o 
  -2   2  10      388.08      399.11     73.25 o 
   0   2  10       69.03       47.44     26.57 o 
   2   2  10      273.18      245.52     35.40 o 
   4   2  10      416.33      393.07     58.40 o 
   6   2  10      555.16      576.11     44.09 o 
 -21   3  10       21.36       -0.28     37.85 o 
 -19   3  10      149.12       23.14     41.58 o 
 -17   3  10      723.39      691.23     51.49 o 
 -15   3  10     1727.94     1628.53     49.27 o 
 -13   3  10      114.21      108.04     25.76 o 
 -11   3  10      120.18      126.23     25.18 o 
  -9   3  10     1761.75     1705.75     48.30 o 
  -7   3  10      706.95      648.67     37.73 o 
  -5   3  10      335.89      308.15     32.74 o 
  -3   3  10      182.90      135.60     35.24 o 
  -1   3  10      450.21      449.92     47.66 o 
   1   3  10      115.53      171.44     37.31 o 
   3   3  10      917.42      866.63     57.99 o 
   5   3  10      200.45      236.78     36.15 o 
   7   3  10      110.72      109.78     32.60 o 
 -20   4  10      224.39      205.13     67.69 o 
 -18   4  10      183.14      163.27     56.98 o 
 -16   4  10      107.69       85.99     23.20 o 
 -14   4  10      119.45      100.66     24.38 o 
 -12   4  10      169.18      180.32     23.49 o 
 -10   4  10      128.96      160.29     33.48 o 
  -8   4  10      635.06      624.88     34.17 o 
  -6   4  10      504.78      504.06     32.80 o 
  -4   4  10      998.39      867.32     93.42 o 
  -2   4  10       14.44       35.29     36.23 o 
   0   4  10      120.03      130.87     34.36 o 
   2   4  10       35.62       39.68     26.55 o 
   4   4  10       23.91       33.19     26.33 o 
   6   4  10       19.50        8.01     24.59 o 
 -19   5  10     1177.74     1511.21    107.40 o 
 -17   5  10     1420.11     1424.26    122.46 o 
 -15   5  10     1316.24     1419.46     39.24 o 
 -13   5  10      450.37      532.84     29.92 o 
 -11   5  10       66.00       80.45     22.09 o 
  -9   5  10     1913.92     1741.26     46.70 o 
  -7   5  10     2171.34     2247.47     68.31 o 
  -5   5  10     2819.59     2660.30     61.31 o 
  -3   5  10      534.29      536.49     41.88 o 
  -1   5  10      615.93      708.50     48.39 o 
   1   5  10      481.73      506.15     42.41 o 
   3   5  10     1322.68     1411.73     73.63 o 
   5   5  10      522.90      482.14     52.73 o 
 -20   6  10      138.96      110.09     54.29 o 
 -18   6  10       92.89      141.80     80.33 o 
 -16   6  10      287.14      273.58     73.90 o 
 -14   6  10     1510.04     1554.26     46.24 o 
 -12   6  10      242.03      253.26     25.22 o 
 -10   6  10      533.77      538.39     50.21 o 
  -8   6  10      850.70      820.60     38.83 o 
  -6   6  10     2885.62     2794.00     65.28 o 
  -4   6  10     1193.80     1208.40    155.68 o 
  -2   6  10     3086.61     3028.74    152.05 o 
   0   6  10        8.42        4.88     25.49 o 
   2   6  10      194.35      154.31     40.34 o 
   4   6  10      173.86      157.75     50.42 o 
   6   6  10      444.20      518.93     54.11 o 
 -19   7  10       53.59       73.97     70.59 o 
 -17   7  10       27.97       24.66     57.33 o 
 -15   7  10      873.73      867.01    119.00 o 
 -13   7  10       38.45       89.82     21.37 o 
 -11   7  10     1002.79      912.06     38.71 o 
  -9   7  10      300.61      297.73     37.26 o 
  -7   7  10       87.27      116.20     26.27 o 
  -5   7  10      526.83      533.30     44.03 o 
  -3   7  10     1017.54     1075.44    111.37 o 
  -1   7  10       70.42       47.66     37.12 o 
   1   7  10      110.32      115.73     29.95 o 
   3   7  10      289.04      262.01     36.88 o 
   5   7  10        3.66       59.00     29.35 o 
 -18   8  10      312.34      328.35     71.76 o 
 -16   8  10      247.48      176.61     65.82 o 
 -14   8  10     1321.21     1350.70    113.76 o 
 -12   8  10     1063.98     1005.74     61.97 o 
 -10   8  10       65.36      132.67     36.89 o 
  -8   8  10     1932.40     1809.56     56.53 o 
  -6   8  10     2376.97     2419.89     73.94 o 
  -4   8  10     2019.83     2031.77    114.81 o 
  -2   8  10     1829.12     1731.33    115.38 o 
   0   8  10     1303.01     1488.78    132.33 o 
   2   8  10       47.17       76.52     31.31 o 
   4   8  10      952.88     1013.52    159.38 o 
 -17   9  10      162.76      117.97     58.16 o 
 -15   9  10       33.07      108.37     56.77 o 
 -13   9  10       21.20      145.80     83.43 o 
 -11   9  10        0.47       30.31     21.18 o 
  -9   9  10      173.09      184.13     30.80 o 
  -7   9  10      460.34      435.22     72.78 o 
  -5   9  10       84.16       87.79     33.91 o 
  -3   9  10       57.10      212.59     64.16 o 
  -1   9  10       97.58      128.29     35.52 o 
   1   9  10       45.26       61.45     21.99 o 
   3   9  10      125.98      140.06     37.68 o 
 -14  10  10      287.56      226.68     72.38 o 
 -12  10  10      503.48      449.08     82.74 o 
 -10  10  10       62.75       72.73     61.26 o 
  -8  10  10        3.86       70.50     38.82 o 
  -6  10  10       15.06       81.81     33.65 o 
  -4  10  10       40.41       95.87     38.57 o 
  -2  10  10       53.04       25.29     14.95 o 
   0  10  10       37.44      119.04     37.62 o 
 -13  11  10      283.79      366.61     75.22 o 
 -11  11  10      435.54      415.10     97.32 o 
  -9  11  10      275.48      255.49     36.76 o 
  -7  11  10       96.21      101.81     38.41 o 
  -5  11  10       20.18       69.01     36.16 o 
  -3  11  10        9.34       60.26     40.73 o 
  -1  11  10       24.39       71.10     49.11 o 
 -10  12  10      211.51      299.41     91.93 o 
  -8  12  10        0.77       29.82     22.97 o 
  -6  12  10      177.94      239.92     45.35 o 
  -4  12  10      795.65      739.97     49.66 o 
 -21   1  11      122.02      136.55     53.04 o 
 -19   1  11      153.55      172.24     32.37 o 
 -17   1  11      903.75      895.82    104.45 o 
 -15   1  11     1761.64     1771.36     58.60 o 
 -13   1  11     4880.69     4755.86     75.02 o 
 -11   1  11      104.97       83.63     24.19 o 
  -9   1  11       22.17       35.34     25.82 o 
  -7   1  11     4481.79     4322.04    141.77 o 
  -5   1  11     3189.33     3179.08    117.49 o 
  -3   1  11     2371.13     2328.68     75.69 o 
  -1   1  11      327.07      328.60     39.52 o 
   1   1  11      410.00      359.37     67.48 o 
   3   1  11       38.14       60.01     28.03 o 
   5   1  11     1783.84     1897.73     70.88 o 
 -20   2  11      323.72      266.26     63.27 o 
 -18   2  11       83.43       65.57     26.03 o 
 -16   2  11        3.91       73.49     22.33 o 
 -14   2  11      281.27      278.15     28.80 o 
 -12   2  11      281.12      272.12     30.28 o 
 -10   2  11       15.21       47.87     36.61 o 
  -8   2  11        3.02       79.27     36.23 o 
  -6   2  11     1325.39     1256.67     60.76 o 
  -4   2  11      795.74      764.53     50.69 o 
  -2   2  11       94.09       73.83     25.74 o 
   0   2  11      741.91      714.73     47.18 o 
   2   2  11      292.24      281.03     63.02 o 
   4   2  11       43.86       44.27     25.72 o 
   6   2  11      357.94      282.60     36.76 o 
 -21   3  11       62.13       53.46     41.23 o 
 -19   3  11      170.68      259.03     32.70 o 
 -17   3  11      922.70      808.50     40.89 o 
 -15   3  11      886.25      832.54     36.57 o 
 -13   3  11     2950.13     2927.73     65.29 o 
 -11   3  11     1555.09     1560.31     71.70 o 
  -9   3  11      221.83      186.59     32.15 o 
  -7   3  11     1188.16     1159.70     53.32 o 
  -5   3  11        2.20       22.31     31.32 o 
  -3   3  11      651.77      630.31     50.26 o 
  -1   3  11        2.67       -9.66     26.96 o 
   1   3  11     1571.54     1785.60     87.90 o 
   3   3  11        1.29       -9.12     25.24 o 
   5   3  11     1671.86     1611.38     70.26 o 
 -20   4  11      131.20       98.28     48.97 o 
 -18   4  11     1174.54     1202.82     88.61 o 
 -16   4  11      799.93      738.67     53.24 o 
 -14   4  11     4359.01     4357.41    111.13 o 
 -12   4  11     1618.54     1536.17     52.59 o 
 -10   4  11     6266.25     6263.34    129.87 o 
  -8   4  11      489.40      541.61     47.21 o 
  -6   4  11     2685.78     2799.70     86.16 o 
  -4   4  11     1027.60     1032.93     59.82 o 
  -2   4  11     2161.11     2372.85    136.41 o 
   0   4  11     1310.75     1348.00     71.75 o 
   2   4  11     1822.58     2056.41     72.49 o 
   4   4  11      720.59      688.67    133.23 o 
 -19   5  11      492.84      517.53     92.14 o 
 -17   5  11      608.79      698.57     60.85 o 
 -15   5  11     1636.61     1590.29     75.71 o 
 -13   5  11     1837.37     1713.64     50.06 o 
 -11   5  11      334.71      306.80     26.56 o 
  -9   5  11      111.85      125.08     24.25 o 
  -7   5  11      963.68      887.59     51.89 o 
  -5   5  11      598.33      716.87    123.70 o 
  -3   5  11      287.42      282.26     41.21 o 
  -1   5  11       10.57       45.93     33.15 o 
   1   5  11       51.86       84.24     27.09 o 
   3   5  11      142.18      115.72     32.79 o 
 -18   6  11        2.99       38.47     52.49 o 
 -16   6  11       15.19        1.52     60.92 o 
 -14   6  11       11.52       36.47     23.12 o 
 -12   6  11        3.50       62.58     19.92 o 
 -10   6  11      130.31      127.89     25.22 o 
  -8   6  11        2.74       28.11     28.77 o 
  -6   6  11      225.71      237.70     37.37 o 
  -4   6  11      548.77      525.47     47.98 o 
  -2   6  11      201.66      181.74     40.76 o 
   0   6  11       90.48       93.40     33.97 o 
   2   6  11      240.80      178.91     30.16 o 
   4   6  11       20.65       22.82     26.62 o 
 -17   7  11       10.02       74.46     51.11 o 
 -15   7  11      588.10      658.29     86.82 o 
 -13   7  11      692.42      580.69     33.63 o 
 -11   7  11       18.94       40.16     18.42 o 
  -9   7  11      148.01      102.35     22.43 o 
  -7   7  11      300.71      289.03     37.71 o 
  -5   7  11      323.10      303.61     39.17 o 
  -3   7  11      205.74      221.28     33.79 o 
  -1   7  11      216.47      191.51     36.83 o 
   1   7  11       25.73       49.21     27.70 o 
   3   7  11       17.93       36.30     39.75 o 
 -16   8  11      609.76      603.86     83.50 o 
 -14   8  11      380.67      337.05     76.53 o 
 -12   8  11       41.94       56.67     39.78 o 
 -10   8  11      300.69      232.74     38.11 o 
  -8   8  11      123.64      152.47     35.24 o 
  -6   8  11      145.68      121.27     31.60 o 
  -4   8  11      146.85      119.83     35.12 o 
  -2   8  11       34.67       54.27     27.19 o 
   0   8  11       11.54       12.83     21.76 o 
   2   8  11      261.82      171.67     43.18 o 
 -15   9  11     1563.87     1626.76    115.14 o 
 -13   9  11     2383.37     2541.37    153.26 o 
 -11   9  11     1131.72     1095.03     82.61 o 
  -9   9  11     1661.34     1811.60     61.84 o 
  -7   9  11     1147.05     1080.84     83.23 o 
  -5   9  11     1218.24     1464.02    143.49 o 
  -3   9  11      818.21      711.30     73.15 o 
  -1   9  11      743.69      732.26    116.83 o 
   1   9  11      149.40      187.82     44.03 o 
 -14  10  11      158.09      323.86     93.31 o 
 -12  10  11     1142.09     1162.56     95.80 o 
 -10  10  11      182.29      176.54     71.87 o 
  -8  10  11       98.78       65.34     30.18 o 
  -6  10  11      658.17      723.67    108.37 o 
  -4  10  11       41.81       41.11     16.61 o 
  -2  10  11      142.09      210.27     59.95 o 
 -11  11  11       46.64      213.70     84.19 o 
  -9  11  11        1.99       26.50     22.47 o 
  -7  11  11       57.21       48.65     38.30 o 
  -5  11  11      463.84      419.19     84.13 o 
 -20   0  12      730.93      735.16     60.16 o 
 -18   0  12      551.52      695.93     62.16 o 
 -16   0  12     2547.97     2563.19    157.82 o 
 -14   0  12     1215.62     1298.14     87.23 o 
 -12   0  12     2700.42     2775.23    124.12 o 
 -10   0  12      148.12      198.64     53.46 o 
  -8   0  12     1205.13     1362.23     90.34 o 
  -6   0  12     3402.93     3251.46    125.50 o 
  -4   0  12     2955.52     3052.33    138.55 o 
  -2   0  12     1934.12     1827.34     94.83 o 
   0   0  12      127.78      115.41     43.10 o 
   2   0  12     1486.74     1512.80     87.92 o 
   4   0  12      656.68      600.00     66.24 o 
 -21   1  12      275.01      201.40     57.46 o 
 -19   1  12        3.15        0.76     27.52 o 
 -17   1  12      226.22      234.39     39.91 o 
 -15   1  12      263.86      241.35     36.29 o 
 -13   1  12     3428.84     3566.44    238.11 o 
 -11   1  12     1462.85     1359.24     81.19 o 
  -9   1  12     1196.98     1195.75    116.21 o 
  -7   1  12      616.69      566.13     42.79 o 
  -5   1  12     1806.35     1809.65     69.60 o 
  -3   1  12      845.70      813.81     55.31 o 
  -1   1  12     1554.80     1491.01     80.19 o 
   1   1  12      186.84      194.65     34.16 o 
   3   1  12        4.10       12.04     28.35 o 
 -20   2  12      122.78       87.85     38.82 o 
 -18   2  12        1.98       34.39     27.79 o 
 -16   2  12      415.24      383.33     53.12 o 
 -14   2  12      147.44      110.70     22.19 o 
 -12   2  12      439.74      440.90     98.84 o 
 -10   2  12     1285.96     1245.71     61.76 o 
  -8   2  12      252.23      267.59     54.94 o 
  -6   2  12        6.86       30.94     30.54 o 
  -4   2  12      208.62      210.42     41.45 o 
  -2   2  12        2.86       58.70     40.20 o 
   0   2  12       69.51       50.17     28.22 o 
   2   2  12       51.51       66.19     29.14 o 
   4   2  12      649.25      692.31     95.04 o 
 -19   3  12        7.66       57.77     27.09 o 
 -17   3  12      185.07      144.21     51.87 o 
 -15   3  12      739.14      743.62     44.88 o 
 -13   3  12     2152.80     1954.57     54.83 o 
 -11   3  12     4048.40     3861.84    120.08 o 
  -9   3  12       85.35       66.08     70.31 o 
  -7   3  12      101.56      112.84     36.16 o 
  -5   3  12      651.10      732.32     57.28 o 
  -3   3  12      449.79      467.77     42.59 o 
  -1   3  12      568.02      706.71     55.16 o 
   1   3  12      362.28      404.39     40.31 o 
   3   3  12       18.19       62.58     30.89 o 
 -20   4  12      274.39      317.99     83.23 o 
 -18   4  12       18.16       44.40     37.78 o 
 -16   4  12      155.91      105.50     19.15 o 
 -14   4  12       10.90       70.99     28.81 o 
 -12   4  12      587.79      565.62     74.33 o 
 -10   4  12       18.08       71.33     39.44 o 
  -8   4  12     1145.42     1076.73     57.41 o 
  -6   4  12      505.44      542.67     45.86 o 
  -4   4  12      439.66      339.34     83.19 o 
  -2   4  12      194.37      185.78     41.30 o 
   0   4  12       54.16       26.78     66.37 o 
   2   4  12       75.86       79.57     31.67 o 
 -19   5  12      736.71      726.94    113.82 o 
 -17   5  12      642.13      664.40     55.91 o 
 -15   5  12      793.29      720.48     74.16 o 
 -13   5  12      615.71      630.33     38.02 o 
 -11   5  12     3394.52     3268.21     84.54 o 
  -9   5  12      643.50      671.51     49.73 o 
  -7   5  12      365.80      369.91     41.55 o 
  -5   5  12     3185.70     3379.57    136.74 o 
  -3   5  12     1082.17     1243.87     70.95 o 
  -1   5  12      576.43      628.17     50.44 o 
   1   5  12      471.48      522.32     50.78 o 
   3   5  12      175.04      209.27     45.24 o 
 -18   6  12      155.93      149.33     56.50 o 
 -16   6  12      128.17      114.89     26.35 o 
 -14   6  12      252.70      275.52     37.82 o 
 -12   6  12       42.19       79.91     26.88 o 
 -10   6  12       24.09       34.78     28.94 o 
  -8   6  12     1109.95     1105.66     67.14 o 
  -6   6  12      329.03      275.22     42.69 o 
  -4   6  12      932.90      980.27     63.66 o 
  -2   6  12       98.64       72.46     30.27 o 
   0   6  12      193.06      189.72     52.18 o 
   2   6  12        5.90       42.70     30.01 o 
 -17   7  12       38.41      154.64     71.83 o 
 -15   7  12      255.09      202.16     54.36 o 
 -13   7  12      120.41      107.50     70.79 o 
 -11   7  12       31.26       51.12     31.63 o 
  -9   7  12     1140.47     1161.24     67.92 o 
  -7   7  12      193.51      208.81     36.58 o 
  -5   7  12      300.32      281.45     33.70 o 
  -3   7  12      160.82      135.53     33.81 o 
  -1   7  12      106.03       74.00     34.59 o 
   1   7  12       15.69       41.61     27.56 o 
 -14   8  12      208.32      118.38     52.77 o 
 -12   8  12      298.46      313.89     39.02 o 
 -10   8  12      256.51      223.41     33.49 o 
  -8   8  12      496.66      498.54     43.42 o 
  -6   8  12     1049.26     1009.68     56.70 o 
  -4   8  12     1453.76     1490.44     66.98 o 
  -2   8  12      285.21      223.23     44.36 o 
   0   8  12      131.99      130.33     29.35 o 
 -15   9  12       59.11       53.39     65.61 o 
 -13   9  12      389.97      435.06     88.55 o 
 -11   9  12      298.20      253.43     63.68 o 
  -9   9  12       42.55       90.76     56.71 o 
  -7   9  12      346.91      307.77     49.23 o 
  -5   9  12      535.03      548.92     78.51 o 
  -3   9  12        0.28       17.74     26.15 o 
 -12  10  12       82.54       72.87     71.83 o 
 -10  10  12        5.40       25.45     32.77 o 
  -8  10  12       37.64       48.64     23.98 o 
  -6  10  12       37.79       48.27     27.96 o 
  -4  10  12       18.68       40.82     19.75 o 
 -19   1  13      511.88      465.51     41.51 o 
 -17   1  13      105.48       81.65     28.62 o 
 -15   1  13      556.30      620.37     54.84 o 
 -13   1  13      419.54      444.56     46.57 o 
 -11   1  13     2311.36     2537.08     79.60 o 
  -9   1  13      914.87      824.52     67.17 o 
  -7   1  13     2145.90     2231.91     78.18 o 
  -5   1  13      403.48      458.65     46.54 o 
  -3   1  13     1489.91     1559.11     80.16 o 
  -1   1  13       93.54      147.47     35.90 o 
   1   1  13      466.67      457.44     71.97 o 
 -20   2  13       27.29       95.87     53.46 o 
 -18   2  13       80.81       96.11     29.68 o 
 -16   2  13        7.52       39.27     33.73 o 
 -14   2  13      136.06      126.53     31.83 o 
 -12   2  13       31.20       55.89     33.42 o 
 -10   2  13      320.14      379.69     47.37 o 
  -8   2  13      450.21      403.23     45.30 o 
  -6   2  13      144.75      163.07     34.29 o 
  -4   2  13      509.27      478.27     46.61 o 
  -2   2  13      252.70      236.23     34.71 o 
   0   2  13        3.75       47.44     32.47 o 
   2   2  13       19.73       51.05     31.81 o 
 -19   3  13      256.04      273.30     60.50 o 
 -17   3  13      610.25      599.64     44.32 o 
 -15   3  13     1312.75     1326.36     68.68 o 
 -13   3  13      529.52      586.60     50.04 o 
 -11   3  13      215.48      298.33     43.10 o 
  -9   3  13       79.97      110.78     45.90 o 
  -7   3  13      106.25      147.09     34.85 o 
  -5   3  13      117.17      121.66     49.52 o 
  -3   3  13      432.12      392.24     67.93 o 
  -1   3  13      336.69      373.69     38.45 o 
   1   3  13       62.40       87.45     71.80 o 
 -18   4  13      555.22      502.00     74.25 o 
 -16   4  13      836.71      808.44    104.05 o 
 -14   4  13     1651.79     1824.92     90.29 o 
 -12   4  13     3023.09     2803.51    117.23 o 
 -10   4  13      638.08      829.16     57.56 o 
  -8   4  13       47.82       58.00     31.55 o 
  -6   4  13      723.21      851.81     64.05 o 
  -4   4  13     1401.67     1392.84     74.53 o 
  -2   4  13     1173.69     1295.71     61.43 o 
   0   4  13     1211.56     1188.47     60.95 o 
 -19   5  13      186.86      191.80     73.63 o 
 -17   5  13      563.65      537.77     41.78 o 
 -15   5  13      339.31      334.68     40.84 o 
 -13   5  13       85.15       47.10     31.98 o 
 -11   5  13      737.72      775.90     55.87 o 
  -9   5  13     1809.08     1776.10     85.71 o 
  -7   5  13       78.11      110.19     49.07 o 
  -5   5  13      274.72      234.69     55.22 o 
  -3   5  13      355.65      317.75     39.12 o 
  -1   5  13      298.15      258.97     42.32 o 
 -18   6  13      108.46       44.20     47.80 o 
 -16   6  13        3.81       59.03     24.99 o 
 -14   6  13      316.97      279.45     35.92 o 
 -12   6  13       35.02       47.95     26.50 o 
 -10   6  13      888.91      867.30     56.00 o 
  -8   6  13      202.99      236.76     44.86 o 
  -6   6  13       89.39       64.59     30.87 o 
  -4   6  13       74.90       52.61     25.37 o 
  -2   6  13      217.32      198.75     38.19 o 
   0   6  13       53.80       56.16     25.59 o 
 -17   7  13      411.90      462.62     80.19 o 
 -15   7  13       18.47       49.66     52.49 o 
 -13   7  13      280.39      210.21     33.81 o 
 -11   7  13      174.91      169.20     82.67 o 
  -9   7  13     1429.86     1394.89    134.34 o 
  -7   7  13       11.38       52.85     38.40 o 
  -5   7  13      297.63      349.42     57.74 o 
  -3   7  13       99.26      117.32     33.75 o 
  -1   7  13        6.90       30.28     26.24 o 
 -14   8  13      301.08      306.59     58.43 o 
 -12   8  13        1.39       69.05     24.16 o 
 -10   8  13      278.05      181.49     37.86 o 
  -8   8  13       46.80       57.54     27.18 o 
  -6   8  13        3.76       47.10     27.23 o 
  -4   8  13      557.20      660.93     51.72 o 
 -13   9  13      880.74      710.99     92.55 o 
 -11   9  13      346.84      337.58     34.72 o 
  -9   9  13      447.36      440.71     39.81 o 
  -7   9  13     1531.68     1655.73    242.29 o 
  -5   9  13     1135.44     1254.28     89.17 o 
 -18   0  14       35.13       52.63     56.08 o 
 -16   0  14     1345.69     1343.93     86.47 o 
 -14   0  14     1460.32     1680.57    117.90 o 
 -12   0  14     2251.74     2418.56    147.53 o 
 -10   0  14     2486.88     2498.20    149.81 o 
  -8   0  14     1574.53     1513.49    120.25 o 
  -6   0  14       39.29        8.84     39.58 o 
  -4   0  14      411.60      419.38     69.41 o 
  -2   0  14      843.61      819.84     70.66 o 
   0   0  14      511.80      526.71     70.93 o 
 -19   1  14      106.94      129.15     39.58 o 
 -17   1  14      185.60      235.36     40.16 o 
 -15   1  14      463.86      456.14     44.46 o 
 -13   1  14      770.46      798.06     56.19 o 
 -11   1  14     1800.93     1793.61     86.88 o 
  -9   1  14      669.18      746.00     70.10 o 
  -7   1  14      686.54      732.03     61.43 o 
  -5   1  14      531.02      524.66     47.23 o 
  -3   1  14      227.35      250.19     72.28 o 
  -1   1  14       93.80      110.24     42.81 o 
 -18   2  14        7.59       33.55     24.73 o 
 -16   2  14       46.95       60.14     31.95 o 
 -14   2  14       15.10       34.84     28.90 o 
 -12   2  14       69.95       92.21     32.60 o 
 -10   2  14       14.86       32.34     29.37 o 
  -8   2  14        3.63       25.28     34.74 o 
  -6   2  14        2.89       80.55     30.40 o 
  -4   2  14       24.50       58.48     30.40 o 
  -2   2  14      238.04      231.48     37.06 o 
   0   2  14       39.87       63.36     28.82 o 
 -19   3  14       66.57       30.88     20.78 o 
 -17   3  14       76.91       33.67     24.49 o 
 -15   3  14      339.72      273.86     47.24 o 
 -13   3  14      330.11      425.71     43.47 o 
 -11   3  14      128.49      144.99     30.92 o 
  -9   3  14      321.05      383.76    107.75 o 
  -7   3  14       39.37       65.52     26.51 o 
  -5   3  14      476.25      446.25     58.81 o 
  -3   3  14      354.99      394.06     45.15 o 
  -1   3  14      590.60      593.36     50.82 o 
 -18   4  14      241.53      217.70     67.55 o 
 -16   4  14       16.48       37.32     41.44 o 
 -14   4  14      223.92      278.54     43.30 o 
 -12   4  14       37.24       28.26     40.06 o 
 -10   4  14       27.39       37.63     42.55 o 
  -8   4  14      171.16      119.54     30.64 o 
  -6   4  14     1062.41     1140.74     60.42 o 
  -4   4  14        1.35       47.73     28.52 o 
  -2   4  14       86.21       65.78     28.46 o 
 -17   5  14      244.48      210.11     61.33 o 
 -15   5  14     1268.40     1333.25     89.37 o 
 -13   5  14      847.29      842.70     52.78 o 
 -11   5  14      650.00      635.08     50.70 o 
  -9   5  14      610.31      563.78     53.08 o 
  -7   5  14      300.12      403.41     51.45 o 
  -5   5  14      804.95      865.01     67.76 o 
  -3   5  14     1278.11     1309.29     62.21 o 
 -16   6  14      224.22      271.78     67.13 o 
 -14   6  14        1.73       23.34     23.73 o 
 -12   6  14      123.75      112.36     30.74 o 
 -10   6  14     1008.45      885.25     96.94 o 
  -8   6  14       74.39       91.07     30.83 o 
  -6   6  14        2.06       60.69     34.36 o 
  -4   6  14      441.42      513.17     68.31 o 
 -15   7  14      300.56      348.31     69.48 o 
 -13   7  14      301.83      346.45     44.29 o 
 -11   7  14      578.97      596.68     50.66 o 
  -9   7  14        2.60       38.43     37.90 o 
  -7   7  14       37.94       38.82     28.43 o 
  -5   7  14      703.29      666.32     50.82 o 
 -12   8  14      135.99      132.45     57.26 o 
 -10   8  14      480.18      391.25     41.25 o 
  -8   8  14     1005.21      982.24    110.79 o 
 -17   1  15       23.86       62.94     39.48 o 
 -15   1  15      153.81      123.74     45.41 o 
 -13   1  15      262.13      271.62     42.28 o 
 -11   1  15      646.52      656.03     53.35 o 
  -9   1  15      603.17      580.25     74.73 o 
  -7   1  15      281.28      314.56     42.34 o 
  -5   1  15      180.31      215.77     57.36 o 
  -3   1  15      465.42      415.29     60.75 o 
 -18   2  15      230.96      225.35     36.37 o 
 -16   2  15        3.55       37.38     26.39 o 
 -14   2  15      431.91      444.91     46.26 o 
 -12   2  15        2.09       53.04     29.95 o 
 -10   2  15       87.07       87.16     32.55 o 
  -8   2  15      364.33      395.97     48.27 o 
  -6   2  15       45.69       44.85     50.25 o 
  -4   2  15       78.11       54.42     34.43 o 
 -17   3  15       17.89        6.40     23.59 o 
 -15   3  15      219.11      242.32     36.81 o 
 -13   3  15      511.80      502.46     44.08 o 
 -11   3  15      211.80      189.83     38.17 o 
  -9   3  15       41.62       65.38     35.38 o 
  -7   3  15      299.52      239.98     61.82 o 
  -5   3  15        1.12       -9.24     25.38 o 
 -16   4  15      597.28      584.19     67.72 o 
 -14   4  15     1293.82     1298.70     63.83 o 
 -12   4  15      231.16      287.94     41.47 o 
 -10   4  15     1131.47     1159.42     64.32 o 
  -8   4  15      432.26      533.12     74.70 o 
  -6   4  15      549.58      554.01     47.09 o 
  -4   4  15      628.05      668.16     97.04 o 
 -15   5  15       51.10       54.21     24.99 o 
 -13   5  15       50.95       61.28     26.28 o 
 -11   5  15        8.68       30.84     27.47 o 
  -9   5  15      312.03      356.87     47.48 o 
  -7   5  15      197.24      204.20     33.98 o 
  -5   5  15      394.21      350.36     71.45 o 
 -14   6  15      655.14      587.54     43.15 o 
 -12   6  15      252.76      162.52     74.08 o 
 -10   6  15       26.27       61.39     34.28 o 
  -8   6  15       39.94       80.21     44.34 o 
 -16   0  16      476.28      291.68     63.96 o 
 -14   0  16     1637.73     1684.09     99.39 o 
 -12   0  16     2545.16     2698.15    115.27 o 
 -10   0  16      385.67      250.37     58.22 o 
  -8   0  16      494.41      620.51     74.87 o 
  -6   0  16      479.24      449.29     67.00 o 
 -15   1  16      678.84      680.97     50.38 o 
 -13   1  16      282.60      311.19     47.52 o 
 -11   1  16      204.42      193.97     73.66 o 
  -9   1  16      400.99      368.64     41.60 o 
  -7   1  16       82.79       90.06     43.44 o 
 -14   2  16      103.82      110.69     29.77 o 
 -12   2  16       87.12      116.98     42.61 o 
 -10   2  16       74.35       72.52     49.59 o 
  -8   2  16       82.73       55.92     27.11 o 
 -15   3  16       53.14       73.16     36.41 o 
 -13   3  16       54.19       48.40     30.22 o 
 -11   3  16        2.09       40.07     53.11 o 
  -9   3  16      118.77       65.71     30.01 o 
 -12   4  16      141.40      109.85     42.62 o 
 -10   4  16       92.21       73.45     27.81 o 
                                                 
